# Supplementary material for: Segregate, Test, Observe and Persevere (STOP): strengthening ex situ breeding programs for biodiversity in zoos amid highly pathogenic avian influenza threats - a case approach
Source: Front Vet Sci. 2026 Mar 6;13:1708354. doi: 10.3389/fvets.2026.1708354 (PMC13002437; doi:10.3389/fvets.2026.1708354)
Supplement: Supplementary file 1 [file Data_Sheet_1.xlsx]

## Sheet: Table S1
Supplementary Table 1: Overview on (HP)AIV positive wild bird cases confirmed by the veterinary authority of the federal state Baden-Wuerttemberg (CVUA) for the administrative district Karlsruhe, July 2021-June 2022. Provided are data on host species and final diagnosis, including the designated Eurasien (EA) genotype.
Sample ID	Sample Arrival at CVUA	Species	Scientific name	Final Diagnosis
2022AI00878	2022-01-20	Mallard	Anas platyrhynchos	AIV H5N1
2022AI00879*	2022-01-25	Grey heron	Ardea cinerea	HPAIV H5N1
2022AI00998	2022-01-27	Canada goose	Branta canadensis	HPAIV H5N1
2022AI00996#	2022-01-31	Swan	Cygnus sp.	HPAIV H5N2
2022AI00997#	2022-01-31	Swan	Cygnus sp.	HPAIV H5N2
2022AI01067*	2022-02-03	Grey Heron	Ardea cinerea	HPAIV H5N1
2022AI01429§	2022-02-10	Canada goose	Branta canadensis	HPAIV H5N1
2022AI01430*	2022-02-15	Grey heron	Ardea cinerea	HPAIV H5N1
2022AI01427*	2022-02-17	Grey heron	Ardea cinerea	HPAIV H5N1
2022AI01428*	2022-02-17	Grey heron	Ardea cinerea	HPAIV H5N1
2022AI02520	2022-04-21	Common buzzard	Buteo buteo	HPAIV H5N1
* EA AB; # EA AU; § EA C

## Sheet: Table S2
Supplementary Table 2: Overview on tested individuals before, during and after the HPAI outbreak investigation in the Zoological Garden Karslruhe. The table includes data on species and sample identification (ID), designated epidemiological unit, sampling date, results of RT-qPCR screenings of swab samples for influenza A virus (IAV) genome, results of ELISA screenings for IAV nucleoprotein (NP) …
Species_Scientific name	Species_ID	Epidemiological Unit (epU)	Sampling_Date	Swab_Sample_ID	Result_IAV_RT-qPCR	Ct_IAV_RT-qPCR	#	Serum_Sample_ID	Serum_ID_FLI	NP_S/N%	NP_Result	H5_S/N%	H5_Result	HI(H5N1_ln2)	HI(H5N1_titre)	HI(H5N3_ln2)	HI(H5N3_titre)	HI(H5N8_ln2)	HI(H5N8_titre)
Cairina moschata	L lila	19	2022-02-04	1	positive	28.89	1	1	2024AI05093	8.44127	positive	79.9904	negative	-	-	-	-	-	-
Cairina moschata	R CE439	19	2022-02-04	2	positive	23.71	2	2	2024AI05094	8.86739	positive	12.0897	positive	-	-	-	-	-	-
Cairina moschata	L grau	19	2022-02-04	3	positive	28.9	3	3	n.a.	-	-	-	-
Cairina moschata	R gelb	19	2022-02-04	4	positive	21.28	4	4	2024AI05095	7.29142	positive	69.4199	negative	-	-	-	-	-	-
Cairina moschata	R lila	19	2022-02-04	5	positive	31.34	5	5	2024AI05096	9.20559	positive	92.8797	negative	-	-	-	-	-	-
Branta sandvicensis	R rosa DA 391	18	2022-02-04	64	positive	26.74	6	n.a.	n.a.	-	-	-	-
Branta sandvicensis	R rot DW 334	18	2022-02-04	65	positive	20.14	7	n.a.	n.a.	-	-	-	-
Cereopsis novaehollandiae	R rot A 07115	18	2022-02-04	66	positive	26.67	8	n.a.	n.a.	-	-	-	-
Anser cygnoides	R schwarz	19	2022-02-04	14	positive	38.01	9	6	n.a.			-	-	-	-	-	-	-	-
Anser cygnoides	R gelb	19	2022-02-04	15	negative	40.4	10	7	2024AI05100	6.8653	positive	86.6669	negative	-	-	-	-	-	-
Anser cygnoides	L grau	19	2022-02-04	16	positive	33.56	11	8	2024AI05099	6.64209	positive	7.97985	positive	-	-	-	-	-	-
Anser indicus	R lila	19	2022-02-04	17	positive	26.22	12	9	2024AI05102	9.02296	positive	86.547	negative	-	-	-	-	-	-
Anser indicus	R gelb	19	2022-02-04	18	positive	38.82	13	10	2024AI05101	8.44127	positive	empty	empty	empty	empty	empty	empty	empty	empty
Netta rufina	R grün LF 654	19	2022-02-04	51	positive	37.06	14	n.a.	n.a.	-	-	-	-
Dendrocygna viduata	R blau KA 029	19	2022-02-04	52	positive	35.92	15	n.a.	n.a.	-	-	-	-
Dendrocygna viduata	R orange Zoo KA 010	19	2022-02-04	53	positive	38.19	16	n.a.	n.a.	-	-	-	-
Anas acuta	R SD 452	19	2022-02-04	54	positive	37.22	17	n.a.	n.a.	-	-	-	-
Anas acuta	R D 344	19	2022-02-04	55	positive	38.92	18	n.a.	n.a.	-	-	-	-
Anas clypeata	R hellblau 594918	19	2022-02-04	56	positive	38.49	19	n.a.	n.a.	-	-	-	-
Anas strepera	R 6977	19	2022-02-04	57	positive	36.73	20	n.a.	n.a.	-	-	-	-
Anas penelope	R 416	19	2022-02-04	58	negative	≥40	21	n.a.	n.a.	-	-	-	-
Branta ruficollis	R rot	19	2022-02-04	46	negative	≥40	22	11	2024AI05098	empty	empty	empty	empty	empty	empty	empty	empty	empty	empty
Branta ruficollis	R NZ 975	19	2022-02-04	47	positive	39.31	23	12	n.a.			-	-	-	-	-	-	-	-
Branta ruficollis	R NZ 974	19	2022-02-04	48	positive	39.69	24	13	2024AI05097	8.52244	positive	empty	empty	empty	empty	empty	empty	empty	empty
Branta ruficollis	R rosa Spiral	19	2022-02-04	49	negative	≥40	25	14	n.a.			-	-	-	-	-	-	-	-
Netta rufina	R C 376	19	2022-02-04	50	positive	35.59	26	15	2024AI05092	7.34553	positive	4.08588	positive	-	-	-	-	-	-
Anser indicus	R grün	19	2022-02-04	19	positive	27.95	27	n.a.	n.a.	-	-	-	-
Anser indicus	R rot	19	2022-02-04	20	positive	37.66	28	n.a.	n.a.	-	-	-	-
Anser indicus	R orange Spiral	19	2022-02-04	21	positive	37.84	29	n.a.	n.a.	-	-	-	-
Anser indicus	R rot KA0018	19	2022-02-04	22	positive	31.62	30	n.a.	n.a.	-	-	-	-
Anser indicus	L blau	19	2022-02-04	23	positive	28.21	31	n.a.	n.a.	-	-	-	-
Anser indicus	L gelb	19	2022-02-04	24	positive	30.95	32	n.a.	n.a.	-	-	-	-
Anser indicus	L lila	19	2022-02-04	25	positive	34.1	33	n.a.	n.a.	-	-	-	-
Tadorna tardorna	R gelb	19	2022-02-04	26	positive	33.93	34	n.a.	n.a.	-	-	-	-
Tadorna tardorna	R FH909	19	2022-02-04	27	positive	32.09	35	n.a.	n.a.	-	-	-	-
Tadorna tardorna	R schwarz Ring	19	2022-02-04	28	positive	34.85	36	n.a.	n.a.	-	-	-	-
Tadorna tardorna	R LX417	19	2022-02-04	29	positive	29.76	37	n.a.	n.a.	-	-	-	-
Tadorna tardorna	R türkis Ring	19	2022-02-04	30	positive	30.43	38	n.a.	n.a.	-	-	-	-
Tadorna tardorna	R schwarz Ring + orange	19	2022-02-04	31	positive	34.43	39	n.a.	n.a.	-	-	-	-
Branta leucopsis	R Zoo KA 0031	19	2022-02-04	32	positive	32.38	40	n.a.	n.a.	-	-	-	-
Branta leucopsis	R GH 877	19	2022-02-04	33	positive	25.09	41	n.a.	n.a.	-	-	-	-
Anser anser	R blau	19	2022-02-04	34	positive	36.47	42	n.a.	n.a.	-	-	-	-
Anser anser	R grau	19	2022-02-04	35	positive	35.65	43	n.a.	n.a.	-	-	-	-
Anser anser	R gelb	19	2022-02-04	36	positive	35.42	44	n.a.	n.a.	-	-	-	-
Anser anser	R blau L blau	19	2022-02-04	37	positive	35.25	45	n.a.	n.a.	-	-	-	-
Anser canagicus	R lila	19	2022-02-04	38	positive	35.23	46	n.a.	n.a.	-	-	-	-
Anser canagicus	R grau	19	2022-02-04	39	positive	34.2	47	n.a.	n.a.	-	-	-	-
Anser canagicus	R rot	19	2022-02-04	40	positive	28.48	48	n.a.	n.a.	-	-	-	-
Anser canagicus	R schwarz 330	19	2022-02-04	41	positive	34.18	49	n.a.	n.a.	-	-	-	-
Anser canagicus	R gelb Spiral	19	2022-02-04	42	positive	33.9	50	n.a.	n.a.	-	-	-	-
Anser canagicus	R grün Zoo KA 050	19	2022-02-04	43	positive	33.39	51	n.a.	n.a.	-	-	-	-
Anser canagicus	L orange	19	2022-02-04	44	positive	31.01	52	n.a.	n.a.	-	-	-	-
Anser canagicus	R weiß	19	2022-02-04	45	positive	29.73	53	n.a.	n.a.	-	-	-	-
Branta sandvicensis	Zoo Khe 0010	18	2022-02-04	59	positive	25.48	54	16	2024AI05091	93.6927	negative	-	-
Branta sandvicensis	R grün DA 395	18	2022-02-04	60	positive	19.28	55	17	2024AI05089	7.83929	positive	74.4573	negative	-	-	-	-	-	-
Branta sandvicensis	R blau Spiral orange	18	2022-02-04	61	positive	25.47	56	18	n.a.			-	-	-	-	-	-	-	-
Branta sandvicensis	Zoo Khe 0009	18	2022-02-04	62	positive	24.86	57	19	2024AI05090	86.7463	negative	-	-
Branta sandvicensis	R gelbDA 390	18	2022-02-04	63	positive	21.43	58	20	2024AI05088	19.3784	positive	empty	empty	empty	empty	empty	empty	empty	empty
Cairina moschata	L gelb	19	2022-02-04	6	positive	32.11	59	n.a.	n.a.	-	-	-	-
Cairina moschata	L rot	19	2022-02-04	7	positive	31.3	60	n.a.	n.a.	-	-	-	-
Cairina moschata	R rot	19	2022-02-04	8	positive	31.37	61	n.a.	n.a.	-	-	-	-
Cairina moschata	R grün	19	2022-02-04	9	positive	32.27	62	n.a.	n.a.	-	-	-	-
Cairina moschata	R CE436	19	2022-02-04	10	positive	31.44	63	n.a.	n.a.	-	-	-	-
Cairina moschata	L grün	19	2022-02-04	11	positive	32.37	64	n.a.	n.a.	-	-	-	-
Cairina moschata	L weiß	19	2022-02-04	12	positive	24.77	65	n.a.	n.a.	-	-	-	-
Cairina moschata	R weiß	19	2022-02-04	13	positive	31.46	66	n.a.	n.a.	-	-	-	-
Pelecanus onocrotalus	L orange	10	2022-02-04	75	positive	37.04	67	n.a.	n.a.	-	-	-	-	-	-	-	-	-	-
Pelecanus onocrotalus	R grün	10	2022-02-04	76	positive	21.91	68	n.a.	n.a.	-	-	-	-	-	-	-	-	-	-
Pelecanus onocrotalus	R rot	10	2022-02-04	77	positive	19.56	69	n.a.	n.a.	-	-	-	-	-	-	-	-	-	-
Pelecanus onocrotalus	L gelb	10	2022-02-04	78	positive	33.36	70	n.a.	n.a.	-	-	-	-	-	-	-	-	-	-
Pelecanus onocrotalus	L weiß	10	2022-02-04	79	positive	18.52	71	n.a.	n.a.	-	-	-	-	-	-	-	-	-	-
Pelecanus onocrotalus	R blau	10	2022-02-04	80	positive	35.38	72	n.a.	n.a.	-	-	-	-	-	-	-	-	-	-
Pelecanus onocrotalus	R lila	10	2022-02-04	81	positive	38.19	73	n.a.	n.a.	-	-	-	-	-	-	-	-	-	-
Pelecanus onocrotalus	L dunkelgrün	10	2022-02-04	82	positive	24.19	74	n.a.	n.a.	-	-	-	-	-	-	-	-	-	-
Pelecanus onocrotalus	R orange	10	2022-02-04	83	positive	14.28	75	n.a.	n.a.	-	-	-	-	-	-	-	-	-	-
Pelecanus onocrotalus	R weiß	10	2022-02-04	84	positive	34.5	76	n.a.	n.a.	-	-	-	-	-	-	-	-	-	-
Pelecanus onocrotalus	L blau	10	2022-02-04	85	positive	23.63	77	n.a.	n.a.	-	-	-	-	-	-	-	-	-	-
Pelecanus onocrotalus	L rot	10	2022-02-04	86	positive	20.95	78	n.a.	n.a.	-	-	-	-	-	-	-	-	-	-
Pelecanus onocrotalus	L hellgrün	10	2022-02-04	87	positive	32.21	79	n.a.	n.a.	-	-	-	-	-	-	-	-	-	-
Pelecanus onocrotalus	R dunkelgrün	10	2022-02-04	88	positive	35.67	80	n.a.	n.a.	-	-	-	-	-	-	-	-	-	-
Pelecanus onocrotalus	R gelb	10	2022-02-04	89	positive	33.75	81	n.a.	n.a.	-	-	-	-	-	-	-	-	-	-
Pelecanus onocrotalus	R schwarz	10	2022-02-04	90	positive	25.59	82	n.a.	n.a.	-	-	-	-	-	-	-	-	-	-
Pelecanus onocrotalus	L rosa	10	2022-02-04	91	positive	35.9	83	n.a.	n.a.	-	-	-	-	-	-	-	-	-	-
Cygnus atratus	AS 946-08	11	2022-02-04	71	negative	≥40	84	n.a.	n.a.	-	-	-	-
Cygnus atratus	-	11	2022-02-04	72	negative	37.58	85	n.a.	n.a.	-	-	-	-
Cygnus melanocoryphus	DP 810	12	2022-02-04	73	negative	≥40	86	n.a.	n.a.	-	-	-	-
Cygnus melanocoryphus	CYO 197	12	2022-02-04	74	negative	≥40	87	n.a.	n.a.	-	-	-	-
Spheniscus magellanicus		4	2022-02-07	11	negative	≥40	88	n.a.	n.a.	-	-	-	-
Spheniscus magellanicus		4	2022-02-07	12	negative	≥40	89	n.a.	n.a.	-	-	-	-
Spheniscus magellanicus		4	2022-02-07	13	negative	≥40	90	n.a.	n.a.	-	-	-	-
Spheniscus magellanicus		4	2022-02-07	14	negative	≥40	91	n.a.	n.a.	-	-	-	-
Spheniscus magellanicus		4	2022-02-07	15	negative	≥40	92	n.a.	n.a.	-	-	-	-
Spheniscus magellanicus		4	2022-02-07	16	negative	≥40	93	n.a.	n.a.	-	-	-	-
Spheniscus magellanicus		4	2022-02-07	17	negative	≥40	94	n.a.	n.a.	-	-	-	-
Spheniscus magellanicus		4	2022-02-07	18	negative	≥40	95	n.a.	n.a.	-	-	-	-
Spheniscus magellanicus		4	2022-02-07	19	negative	≥40	96	n.a.	n.a.	-	-	-	-
Spheniscus magellanicus		4	2022-02-07	20	negative	≥40	97	n.a.	n.a.	-	-	-	-
Spheniscus magellanicus		4	2022-02-07	21	n.a.	n.a.	98	n.a.	n.a.	-	-	-	-
Spheniscus magellanicus		4	2022-02-07	22	negative	≥40	99	n.a.	n.a.	-	-	-	-
Spheniscus humboldti		4	2022-02-07	31	negative	≥40	100	n.a.	n.a.	-	-	-	-
Spheniscus humboldti		4	2022-02-07	32	negative	≥40	101	n.a.	n.a.	-	-	-	-
Spheniscus humboldti		4	2022-02-07	33	negative	≥40	102	n.a.	n.a.	-	-	-	-
Spheniscus humboldti		4	2022-02-07	34	negative	≥40	103	n.a.	n.a.	-	-	-	-
Spheniscus humboldti		4	2022-02-07	35	negative	≥40	104	n.a.	n.a.	-	-	-	-
Spheniscus humboldti		4	2022-02-07	36	negative	≥40	105	n.a.	n.a.	-	-	-	-
Spheniscus humboldti		4	2022-02-07	37	negative	≥40	106	n.a.	n.a.	-	-	-	-
Spheniscus humboldti		4	2022-02-07	38	negative	≥40	107	n.a.	n.a.	-	-	-	-
Spheniscus humboldti		4	2022-02-07	39	negative	≥40	108	n.a.	n.a.	-	-	-	-
Spheniscus humboldti		4	2022-02-07	40	negative	≥40	109	n.a.	n.a.	-	-	-	-
Spheniscus humboldti		4	2022-02-07	41	negative	≥40	110	n.a.	n.a.	-	-	-	-
Spheniscus humboldti		4	2022-02-07	42	negative	≥40	111	n.a.	n.a.	-	-	-	-
Spheniscus humboldti		4	2022-02-07	43	negative	≥40	112	n.a.	n.a.	-	-	-	-
Spheniscus humboldti		4	2022-02-07	44	negative	≥40	113	n.a.	n.a.	-	-	-	-
Spheniscus humboldti		4	2022-02-07	45	negative	≥40	114	n.a.	n.a.	-	-	-	-
Spheniscus humboldti		4	2022-02-07	46	negative	≥40	115	n.a.	n.a.	-	-	-	-
Spheniscus humboldti		4	2022-02-07	47	negative	≥40	116	n.a.	n.a.	-	-	-	-
Spheniscus humboldti		4	2022-02-07	48	negative	≥40	117	n.a.	n.a.	-	-	-	-
Spheniscus humboldti		4	2022-02-07	49	negative	≥40	118	n.a.	n.a.	-	-	-	-
Spheniscus humboldti		4	2022-02-07	50	negative	≥40	119	n.a.	n.a.	-	-	-	-
Spheniscus humboldti		4	2022-02-07	51	negative	≥40	120	n.a.	n.a.	-	-	-	-
Spheniscus humboldti		4	2022-02-07	52	negative	≥40	121	n.a.	n.a.	-	-	-	-
Spheniscus humboldti		4	2022-02-07	53	negative	≥40	122	n.a.	n.a.	-	-	-	-
Spheniscus humboldti		4	2022-02-07	54	negative	≥40	123	n.a.	n.a.	-	-	-	-
Spheniscus humboldti		4	2022-02-07	55	negative	≥40	124	n.a.	n.a.	-	-	-	-
Spheniscus humboldti		4	2022-02-07	56	negative	≥40	125	n.a.	n.a.	-	-	-	-
Spheniscus humboldti		4	2022-02-07	57	negative	≥40	126	n.a.	n.a.	-	-	-	-
Spheniscus humboldti		4	2022-02-07	58	negative	≥40	127	n.a.	n.a.	-	-	-	-
Spheniscus humboldti		4	2022-02-07	59	negative	≥40	128	n.a.	n.a.	-	-	-	-
Spheniscus humboldti		4	2022-02-07	60	negative	≥40	129	n.a.	n.a.	-	-	-	-
Somateria mollissima	blau EE CH15 12 G867	4	2022-02-07	1	negative	≥40	130	n.a.	n.a.	-	-	-	-
Somateria mollissima	grün EE CH15 13 A76	4	2022-02-07	2	negative	≥40	131	n.a.	n.a.	-	-	-	-
Somateria mollissima	D15 10 FS547	4	2022-02-07	3	negative	≥40	132	n.a.	n.a.	-	-	-	-
Somateria mollissima	schwarz EE CH15 16 M275	4	2022-02-07	4	negative	≥40	133	n.a.	n.a.	-	-	-	-
Mergellus albellus	D9 PD 671	4	2022-02-07	5	negative	≥40	134	n.a.	n.a.	-	-	-	-
Pavo cristatus	weiß; AB 795	20	2022-02-07	71	negative	≥40	135	n.a.	n.a.	-	-	-	-
Pavo cristatus	weiß; AB 797	20	2022-02-07	72	negative	≥40	136	n.a.	n.a.	-	-	-	-
Pavo cristatus	R rot Alu Zoo KA 0046	20	2022-02-07	73	negative	≥40	137	n.a.	n.a.	-	-	-	-
Pavo cristatus	R blau	20	2022-02-07	74	negative	≥40	138	n.a.	n.a.	-	-	-	-
Pavo cristatus	R lila	20	2022-02-07	75	negative	≥40	139	n.a.	n.a.	-	-	-	-
Pavo cristatus	R 0015; L rot Spiral	20	2022-02-07	76	negative	≥40	140	n.a.	n.a.	-	-	-	-
Pavo cristatus	R 0016 rot gelb	20	2022-02-07	77	negative	≥40	141	n.a.	n.a.	-	-	-	-
Pavo cristatus	R gelb	20	2022-02-07	78	negative	≥40	142	n.a.	n.a.	-	-	-	-
Pavo cristatus	R 353	20	2022-02-07	79	negative	≥40	143	n.a.	n.a.	-	-	-	-
Pavo cristatus	R 352; L gelb	20	2022-02-07	80	negative	≥40	144	n.a.	n.a.	-	-	-	-
Pavo cristatus	R 351	20	2022-02-07	81	negative	≥40	145	n.a.	n.a.	-	-	-	-
Pavo cristatus	R orange	20	2022-02-07	82	negative	≥40	146	n.a.	n.a.	-	-	-	-
Pavo cristatus	R grau	20	2022-02-07	83	negative	≥40	147	n.a.	n.a.	-	-	-	-
Rhea americana	Chip: 384; Pepe	22	2022-02-07	91	negative	≥40	148	n.a.	n.a.	-	-	-	-
Rhea americana	Chip: 227; Lotti	22	2022-02-07	92	negative	≥40	149	n.a.	n.a.	-	-	-	-
Rhea americana	Chip: 600; Rose	22	2022-02-07	93	negative	≥40	150	n.a.	n.a.	-	-	-	-
Gallus gallus domesticus		22	2022-02-07	101	negative	≥40	151	n.a.	n.a.	-	-	-	-
Gallus gallus domesticus		22	2022-02-07	102	negative	≥40	152	n.a.	n.a.	-	-	-	-
Gallus gallus domesticus		22	2022-02-07	103	negative	≥40	153	n.a.	n.a.	-	-	-	-
Gallus gallus domesticus		22	2022-02-07	104	negative	≥40	154	n.a.	n.a.	-	-	-	-
Gallus gallus domesticus		22	2022-02-07	105	negative	≥40	155	n.a.	n.a.	-	-	-	-
Gallus gallus domesticus		22	2022-02-07	106	negative	≥40	156	n.a.	n.a.	-	-	-	-
Gallus gallus domesticus		22	2022-02-07	107	negative	≥40	157	n.a.	n.a.	-	-	-	-
Gallus gallus domesticus		22	2022-02-07	108	negative	≥40	158	n.a.	n.a.	-	-	-	-
Gallus gallus domesticus		22	2022-02-07	109	negative	≥40	159	n.a.	n.a.	-	-	-	-
Gallus gallus domesticus		22	2022-02-07	110	negative	≥40	160	n.a.	n.a.	-	-	-	-
Gallus gallus domesticus		22	2022-02-07	111	negative	≥40	161	n.a.	n.a.	-	-	-	-
Gallus gallus domesticus		22	2022-02-07	112	negative	≥40	162	n.a.	n.a.	-	-	-	-
Gallus gallus domesticus		22	2022-02-07	113	negative	≥40	163	n.a.	n.a.	-	-	-	-
Gallus gallus domesticus		22	2022-02-07	114	negative	≥40	164	n.a.	n.a.	-	-	-	-
Gallus gallus domesticus		22	2022-02-07	115	negative	≥40	165	n.a.	n.a.	-	-	-	-
Gallus gallus domesticus		22	2022-02-07	116	negative	≥40	166	n.a.	n.a.	-	-	-	-
Gallus gallus domesticus		22	2022-02-07	117	negative	≥40	167	n.a.	n.a.	-	-	-	-
Gallus gallus domesticus		22	2022-02-07	118	negative	≥40	168	n.a.	n.a.	-	-	-	-
Gallus gallus domesticus		22	2022-02-07	119	negative	≥40	169	n.a.	n.a.	-	-	-	-
Gallus gallus domesticus		22	2022-02-07	120	negative	≥40	170	n.a.	n.a.	-	-	-	-
Sus scrofa domesticus	Trude	22	2022-02-07	121	negative	≥40	171	n.a.	n.a.	-	-	-	-
Sus scrofa domesticus	Frieda	22	2022-02-07	122	negative	≥40	172	n.a.	n.a.	-	-	-	-
Balearica regulorum gibbericeps	-	25	2022-02-07	61	negative	≥40	173	n.a.	n.a.	-	-	-	-
Balearica regulorum gibbericeps	B 8949	25	2022-02-07	62	negative	≥40	174	n.a.	n.a.	-	-	-	-
Anthropoides virgo	Alu 0005	25	2022-02-07	63	negative	≥40	175	n.a.	n.a.	-	-	-	-
Anthropoides virgo	Alu 0005, R weiß	25	2022-02-07	64	negative	≥40	176	n.a.	n.a.	-	-	-	-
Anthropoides virgo	R 15 11 77	25	2022-02-07	65	negative	≥40	177	n.a.	n.a.	-	-	-	-
Anthropoides virgo	DW 349	25	2022-02-07	66	negative	≥40	178	n.a.	n.a.	-	-	-	-
Grus antigone	R 9420	25	2022-02-07	67	negative	≥40	179	n.a.	n.a.	-	-	-	-
Grus antigone	-	25	2022-02-07	68	negative	≥40	180	n.a.	n.a.	-	-	-	-
Aratinga solstitialis		2	2022-02-08	12	n.a.	n.a.	181	n.a.	n.a.	-	-	-	-
Aratinga solstitialis		2	2022-02-08	13	negative	≥40	182	n.a.	n.a.	-	-	-	-
Aratinga solstitialis		2	2022-02-08	14	negative	≥40	183	n.a.	n.a.	-	-	-	-
Aratinga solstitialis		2	2022-02-08	15	negative	≥40	184	n.a.	n.a.	-	-	-	-
Aratinga solstitialis		2	2022-02-08	16	negative	≥40	185	n.a.	n.a.	-	-	-	-
Aratinga solstitialis		2	2022-02-08	17	negative	≥40	186	n.a.	n.a.	-	-	-	-
Aratinga solstitialis		2	2022-02-08	18	negative	≥40	187	n.a.	n.a.	-	-	-	-
Aratinga solstitialis		2	2022-02-08	19	n.a.	n.a.	188	n.a.	n.a.	-	-	-	-
Aratinga solstitialis		2	2022-02-08	20	negative	≥40	189	n.a.	n.a.	-	-	-	-
Aratinga solstitialis		2	2022-02-08	21	negative	≥40	190	n.a.	n.a.	-	-	-	-
Aratinga solstitialis		2	2022-02-08	22	negative	≥40	191	n.a.	n.a.	-	-	-	-
Aratinga solstitialis		2	2022-02-08	23	negative	≥40	192	n.a.	n.a.	-	-	-	-
Aratinga solstitialis		2	2022-02-08	24	negative	≥40	193	n.a.	n.a.	-	-	-	-
Aratinga solstitialis		2	2022-02-08	25	negative	≥40	194	n.a.	n.a.	-	-	-	-
Aratinga solstitialis		2	2022-02-08	26	negative	≥40	195	n.a.	n.a.	-	-	-	-
Aratinga solstitialis		2	2022-02-08	27	negative	≥40	196	n.a.	n.a.	-	-	-	-
Aratinga solstitialis		2	2022-02-08	28	negative	≥40	197	n.a.	n.a.	-	-	-	-
Aratinga solstitialis		2	2022-02-08	29	negative	≥40	198	n.a.	n.a.	-	-	-	-
Aratinga solstitialis		2	2022-02-08	30	negative	≥40	199	n.a.	n.a.	-	-	-	-
Aratinga solstitialis		2	2022-02-08	31	negative	≥40	200	n.a.	n.a.	-	-	-	-
Aratinga solstitialis		2	2022-02-08	32	negative	≥40	201	n.a.	n.a.	-	-	-	-
Aratinga solstitialis		2	2022-02-08	33	negative	≥40	202	n.a.	n.a.	-	-	-	-
Ara ararauna		2	2022-02-08	4	negative	≥40	203	n.a.	n.a.	-	-	-	-
Ara ararauna		2	2022-02-08	5	negative	≥40	204	n.a.	n.a.	-	-	-	-
Ara ararauna		2	2022-02-08	6	negative	≥40	205	n.a.	n.a.	-	-	-	-
Ara ararauna		2	2022-02-08	7	negative	≥40	206	n.a.	n.a.	-	-	-	-
Ara macao		2	2022-02-08	8	negative	≥40	207	n.a.	n.a.	-	-	-	-
Ara macao		2	2022-02-08	9	negative	≥40	208	n.a.	n.a.	-	-	-	-
Ara macao		2	2022-02-08	10	negative	≥40	209	n.a.	n.a.	-	-	-	-
Ara macao		2	2022-02-08	11	negative	≥40	210	n.a.	n.a.	-	-	-	-
Anodorhynchus hyacinthinus		3	2022-02-08	1	negative	≥40	211	n.a.	n.a.	-	-	-	-
Anodorhynchus hyacinthinus		3	2022-02-08	2	negative	≥40	212	n.a.	n.a.	-	-	-	-
Anodorhynchus hyacinthinus		3	2022-02-08	3	negative	≥40	213	n.a.	n.a.	-	-	-	-
Lophura edwardsi		5	2022-02-08	41	n.a.	n.a.	214	n.a.	n.a.	-	-	-	-
Lophura edwardsi		5	2022-02-08	42	negative	≥40	215	n.a.	n.a.	-	-	-	-
Phoeniconaias minor		6	2022-02-08	51	negative	≥40	216	n.a.	n.a.	-	-	-	-
Phoeniconaias minor		6	2022-02-08	52	negative	≥40	217	n.a.	n.a.	-	-	-	-
Phoeniconaias minor		6	2022-02-08	53	negative	≥40	218	n.a.	n.a.	-	-	-	-
Phoeniconaias minor		6	2022-02-08	54	negative	≥40	219	n.a.	n.a.	-	-	-	-
Phoeniconaias minor		6	2022-02-08	55	negative	≥40	220	n.a.	n.a.	-	-	-	-
Phoeniconaias minor		6	2022-02-08	56	negative	≥40	221	n.a.	n.a.	-	-	-	-
Phoeniconaias minor		6	2022-02-08	57	negative	≥40	222	n.a.	n.a.	-	-	-	-
Phoeniconaias minor		6	2022-02-08	58	negative	≥40	223	n.a.	n.a.	-	-	-	-
Phoeniconaias minor		6	2022-02-08	59	negative	≥40	224	n.a.	n.a.	-	-	-	-
Phoeniconaias minor		6	2022-02-08	60	negative	≥40	225	n.a.	n.a.	-	-	-	-
Phoeniconaias minor		6	2022-02-08	61	negative	≥40	226	n.a.	n.a.	-	-	-	-
Phoeniconaias minor		6	2022-02-08	62	negative	≥40	227	n.a.	n.a.	-	-	-	-
Phoeniconaias minor		6	2022-02-08	63	negative	≥40	228	n.a.	n.a.	-	-	-	-
Phoeniconaias minor		6	2022-02-08	64	negative	≥40	229	n.a.	n.a.	-	-	-	-
Phoeniconaias minor		6	2022-02-08	65	negative	≥40	230	n.a.	n.a.	-	-	-	-
Phoeniconaias minor		6	2022-02-08	66	negative	≥40	231	n.a.	n.a.	-	-	-	-
Phoeniconaias minor		6	2022-02-08	67	negative	≥40	232	n.a.	n.a.	-	-	-	-
Phoeniconaias minor		6	2022-02-08	68	negative	≥40	233	n.a.	n.a.	-	-	-	-
Phoeniconaias minor		6	2022-02-08	69	negative	≥40	234	n.a.	n.a.	-	-	-	-
Phoeniconaias minor		6	2022-02-08	70	negative	≥40	235	n.a.	n.a.	-	-	-	-
Phoeniconaias minor		6	2022-02-08	71	negative	≥40	236	n.a.	n.a.	-	-	-	-
Phoeniconaias minor		6	2022-02-08	72	negative	≥40	237	n.a.	n.a.	-	-	-	-
Phoeniconaias minor		6	2022-02-08	73	negative	≥40	238	n.a.	n.a.	-	-	-	-
Phoeniconaias minor		6	2022-02-08	74	negative	≥40	239	n.a.	n.a.	-	-	-	-
Phoeniconaias minor		6	2022-02-08	75	negative	≥40	240	n.a.	n.a.	-	-	-	-
Phoeniconaias minor		6	2022-02-08	76	negative	≥40	241	n.a.	n.a.	-	-	-	-
Phoeniconaias minor		6	2022-02-08	77	negative	≥40	242	n.a.	n.a.	-	-	-	-
Phoeniconaias minor		6	2022-02-08	78	negative	≥40	243	n.a.	n.a.	-	-	-	-
Phoeniconaias minor		6	2022-02-08	79	negative	≥40	244	n.a.	n.a.	-	-	-	-
Phoeniconaias minor		6	2022-02-08	80	negative	≥40	245	n.a.	n.a.	-	-	-	-
Phoeniconaias minor		6	2022-02-08	81	negative	≥40	246	n.a.	n.a.	-	-	-	-
Phoeniconaias minor		6	2022-02-08	82	negative	≥40	247	n.a.	n.a.	-	-	-	-
Phoeniconaias minor		6	2022-02-08	83	negative	≥40	248	n.a.	n.a.	-	-	-	-
Phoeniconaias minor		6	2022-02-08	84	negative	≥40	249	n.a.	n.a.	-	-	-	-
Phoeniconaias minor		6	2022-02-08	85	negative	≥40	250	n.a.	n.a.	-	-	-	-
Phoeniconaias minor		6	2022-02-08	86	negative	≥40	251	n.a.	n.a.	-	-	-	-
Phoeniconaias minor		6	2022-02-08	87	negative	≥40	252	n.a.	n.a.	-	-	-	-
Phoeniconaias minor		6	2022-02-08	88	negative	≥40	253	n.a.	n.a.	-	-	-	-
Phoeniconaias minor		6	2022-02-08	89	negative	≥40	254	n.a.	n.a.	-	-	-	-
Phoeniconaias minor		6	2022-02-08	90	negative	≥40	255	n.a.	n.a.	-	-	-	-
Phoeniconaias minor		6	2022-02-08	91	negative	≥40	256	n.a.	n.a.	-	-	-	-
Phoeniconaias minor		6	2022-02-08	92	negative	≥40	257	n.a.	n.a.	-	-	-	-
Phoeniconaias minor		6	2022-02-08	93	negative	≥40	258	n.a.	n.a.	-	-	-	-
Phoeniconaias minor		6	2022-02-08	94	negative	≥40	259	n.a.	n.a.	-	-	-	-
Phoeniconaias minor		6	2022-02-08	95	negative	≥40	260	n.a.	n.a.	-	-	-	-
Phoeniconaias minor		6	2022-02-08	96	negative	≥40	261	n.a.	n.a.	-	-	-	-
Phoeniconaias minor		6	2022-02-08	97	negative	≥40	262	n.a.	n.a.	-	-	-	-
Phoeniconaias minor		6	2022-02-08	98	negative	≥40	263	n.a.	n.a.	-	-	-	-
Phoeniconaias minor		6	2022-02-08	99	negative	≥40	264	n.a.	n.a.	-	-	-	-
Phoeniconaias minor		6	2022-02-08	100	negative	≥40	265	n.a.	n.a.	-	-	-	-
Phoeniconaias minor		6	2022-02-08	101	negative	≥40	266	n.a.	n.a.	-	-	-	-
Phoeniconaias minor		6	2022-02-08	102	negative	≥40	267	n.a.	n.a.	-	-	-	-
Phoeniconaias minor		6	2022-02-08	103	negative	≥40	268	n.a.	n.a.	-	-	-	-
Phoeniconaias minor		6	2022-02-08	104	negative	≥40	269	n.a.	n.a.	-	-	-	-
Phoeniconaias minor		6	2022-02-08	105	negative	≥40	270	n.a.	n.a.	-	-	-	-
Phoeniconaias minor		6	2022-02-08	106	negative	≥40	271	n.a.	n.a.	-	-	-	-
Phoeniconaias minor		6	2022-02-08	107	negative	≥40	272	n.a.	n.a.	-	-	-	-
Phoeniconaias minor		6	2022-02-08	108	negative	≥40	273	n.a.	n.a.	-	-	-	-
Phoeniconaias minor		6	2022-02-08	109	negative	≥40	274	n.a.	n.a.	-	-	-	-
Phoeniconaias minor		6	2022-02-08	110	negative	≥40	275	n.a.	n.a.	-	-	-	-
Anas bernieri		7	2022-02-08	113	negative	≥40	276	n.a.	n.a.	-	-	-	-
Anas bernieri		7	2022-02-08	114	negative	≥40	277	n.a.	n.a.	-	-	-	-
(mixed species)		7	2022-02-08	115	negative	≥40	278	n.a.	n.a.	-	-	-	-
(mixed species)		7	2022-02-08	116	negative	≥40	279	n.a.	n.a.	-	-	-	-
(mixed species)		7	2022-02-08	117	negative	≥40	280	n.a.	n.a.	-	-	-	-
Gracula religiosa religiosa		7	2022-02-08	118	negative	≥40	281	n.a.	n.a.	-	-	-	-
Gracula religiosa religiosa		7	2022-02-08	119	negative	≥40	282	n.a.	n.a.	-	-	-	-
Gracula religiosa religiosa		7	2022-02-08	120	negative	≥40	283	n.a.	n.a.	-	-	-	-
(mixed species)		7	2022-02-08	121	negative	≥40	284	n.a.	n.a.	-	-	-	-
(mixed species)		7	2022-02-08	122	negative	≥40	285	n.a.	n.a.	-	-	-	-
(mixed species)		7	2022-02-08	123	negative	≥40	286	n.a.	n.a.	-	-	-	-
(mixed species)		7	2022-02-08	124	negative	≥40	287	n.a.	n.a.	-	-	-	-
(mixed species)		7	2022-02-08	125	negative	≥40	288	n.a.	n.a.	-	-	-	-
(mixed species)		7	2022-02-08	126	negative	≥40	289	n.a.	n.a.	-	-	-	-
(mixed species)		7	2022-02-08	127	negative	≥40	290	n.a.	n.a.	-	-	-	-
(mixed species)		7	2022-02-08	128	n.a.	n.a.	291	n.a.	n.a.	-	-	-	-
(mixed species)		7	2022-02-08	129	n.a.	n.a.	292	n.a.	n.a.	-	-	-	-
(mixed species)		7	2022-02-08	130	negative	≥40	293	n.a.	n.a.	-	-	-	-
(mixed species)		7	2022-02-08	131	negative	≥40	294	n.a.	n.a.	-	-	-	-
(mixed species)		7	2022-02-08	132	negative	≥40	295	n.a.	n.a.	-	-	-	-
(mixed species)		7	2022-02-08	133	negative	≥40	296	n.a.	n.a.	-	-	-	-
(mixed species)		7	2022-02-08	134	negative	≥40	297	n.a.	n.a.	-	-	-	-
(mixed species)		7	2022-02-08	135	negative	≥40	298	n.a.	n.a.	-	-	-	-
(mixed species)		7	2022-02-08	136	negative	≥40	299	n.a.	n.a.	-	-	-	-
(mixed species)		7	2022-02-08	137	negative	≥40	300	n.a.	n.a.	-	-	-	-
(mixed species)		7	2022-02-08	138	negative	≥40	301	n.a.	n.a.	-	-	-	-
(mixed species)		7	2022-02-08	139	negative	≥40	302	n.a.	n.a.	-	-	-	-
(mixed species)		7	2022-02-08	140	negative	≥40	303	n.a.	n.a.	-	-	-	-
(mixed species)		7	2022-02-08	141	negative	≥40	304	n.a.	n.a.	-	-	-	-
Rhabdotorrhinus corrugatus		7	2022-02-08	142	negative	≥40	305	n.a.	n.a.	-	-	-	-
Lophura edwardsi		7	2022-02-08	143	negative	≥40	306	n.a.	n.a.	-	-	-	-
Lophura edwardsi		7	2022-02-08	144	negative	≥40	307	n.a.	n.a.	-	-	-	-
Leucopsar rothschildi		7	2022-02-08	145	negative	≥40	308	n.a.	n.a.	-	-	-	-
Rollulus rouloul		7	2022-02-08	146	negative	≥40	309	n.a.	n.a.	-	-	-	-
Trichoglossus forsteni		7	2022-02-08	147	negative	≥40	310	n.a.	n.a.	-	-	-	-
Trichoglossus forsteni		7	2022-02-08	148	negative	≥40	311	n.a.	n.a.	-	-	-	-
Trichoglossus forsteni		7	2022-02-08	149	negative	≥40	312	n.a.	n.a.	-	-	-	-
(mixed species)		7	2022-02-08	150	negative	≥40	313	n.a.	n.a.	-	-	-	-
(mixed species)		7	2022-02-08	151	negative	≥40	314	n.a.	n.a.	-	-	-	-
(mixed species)		7	2022-02-08	152	negative	≥40	315	n.a.	n.a.	-	-	-	-
Ara macao		7	2022-02-08	153	negative	≥40	316	n.a.	n.a.	-	-	-	-
Ara macao		7	2022-02-08	154	negative	≥40	317	n.a.	n.a.	-	-	-	-
Guaruba guarouba		7	2022-02-08	155	negative	≥40	318	n.a.	n.a.	-	-	-	-
Guaruba guarouba		7	2022-02-08	156	negative	≥40	319	n.a.	n.a.	-	-	-	-
Pyrrhura perlata		7	2022-02-08	157	negative	≥40	320	n.a.	n.a.	-	-	-	-
Pyrrhura perlata		7	2022-02-08	158	negative	≥40	321	n.a.	n.a.	-	-	-	-
Pyrrhura perlata		7	2022-02-08	159	negative	≥40	322	n.a.	n.a.	-	-	-	-
Zenaida graysoni		7	2022-02-08	160	negative	≥40	323	n.a.	n.a.	-	-	-	-
Ramphastos toco		7	2022-02-08	161	negative	≥40	324	n.a.	n.a.	-	-	-	-
Charmosyna papou goliathina		7	2022-02-08	162	negative	≥40	325	n.a.	n.a.	-	-	-	-
Pycnonotus jocosus		7	2022-02-08	163	negative	≥40	326	n.a.	n.a.	-	-	-	-
Pycnonotus jocosus		7	2022-02-08	164	negative	≥40	327	n.a.	n.a.	-	-	-	-
Carduelis citrinella		7	2022-02-08	165	negative	≥40	328	n.a.	n.a.	-	-	-	-
Carduelis citrinella		7	2022-02-08	166	negative	≥40	329	n.a.	n.a.	-	-	-	-
Carduelis citrinella		7	2022-02-08	167	negative	≥40	330	n.a.	n.a.	-	-	-	-
Carduelis citrinella		7	2022-02-08	168	negative	≥40	331	n.a.	n.a.	-	-	-	-
Charmosyna placentis		7	2022-02-08	169	negative	≥40	332	n.a.	n.a.	-	-	-	-
Charmosyna placentis		7	2022-02-08	170	negative	≥40	333	n.a.	n.a.	-	-	-	-
(mixed species)		7	2022-02-08	111	negative	≥40	334	n.a.	n.a.	-	-	-	-
(mixed species)		7	2022-02-08	112	negative	≥40	335	n.a.	n.a.	-	-	-	-
Bubo bubo		16	2022-02-08	271	n.a.	n.a.	336	n.a.	n.a.	-	-	-	-
Bubo bubo		16	2022-02-08	272	negative	≥40	337	n.a.	n.a.	-	-	-	-
Bubo bubo		16	2022-02-08	273	negative	≥40	338	n.a.	n.a.	-	-	-	-
Strix uralensis		16	2022-02-08	274	negative	≥40	339	n.a.	n.a.	-	-	-	-
Strix uralensis		16	2022-02-08	275	negative	≥40	340	n.a.	n.a.	-	-	-	-
Pulsatrix perspicillata		16	2022-02-08	276	negative	≥40	341	n.a.	n.a.	-	-	-	-
Pulsatrix perspicillata		16	2022-02-08	277	negative	≥40	342	n.a.	n.a.	-	-	-	-
Phoenicopterus ruber ruber		17	2022-02-08	281	negative	≥40	343	n.a.	n.a.	-	-	-	-
Phoenicopterus ruber ruber		17	2022-02-08	282	negative	≥40	344	n.a.	n.a.	-	-	-	-
Phoenicopterus ruber ruber		17	2022-02-08	283	negative	≥40	345	n.a.	n.a.	-	-	-	-
Phoenicopterus ruber ruber		17	2022-02-08	284	negative	≥40	346	n.a.	n.a.	-	-	-	-
Phoenicopterus ruber ruber		17	2022-02-08	285	negative	≥40	347	n.a.	n.a.	-	-	-	-
Phoenicopterus ruber ruber		17	2022-02-08	286	negative	≥40	348	n.a.	n.a.	-	-	-	-
Phoenicopterus ruber ruber		17	2022-02-08	287	negative	≥40	349	n.a.	n.a.	-	-	-	-
Phoenicopterus ruber ruber		17	2022-02-08	288	negative	≥40	350	n.a.	n.a.	-	-	-	-
Phoenicopterus ruber ruber		17	2022-02-08	289	negative	≥40	351	n.a.	n.a.	-	-	-	-
Phoenicopterus ruber ruber		17	2022-02-08	290	negative	≥40	352	n.a.	n.a.	-	-	-	-
Phoenicopterus ruber ruber		17	2022-02-08	291	negative	≥40	353	n.a.	n.a.	-	-	-	-
Phoenicopterus ruber ruber		17	2022-02-08	292	negative	≥40	354	n.a.	n.a.	-	-	-	-
Phoenicopterus ruber ruber		17	2022-02-08	293	negative	≥40	355	n.a.	n.a.	-	-	-	-
Phoenicopterus ruber ruber		17	2022-02-08	294	negative	≥40	356	n.a.	n.a.	-	-	-	-
Phoenicopterus ruber ruber		17	2022-02-08	295	negative	≥40	357	n.a.	n.a.	-	-	-	-
Phoenicopterus ruber ruber		17	2022-02-08	296	negative	≥40	358	n.a.	n.a.	-	-	-	-
Phoenicopterus ruber ruber		17	2022-02-08	297	negative	≥40	359	n.a.	n.a.	-	-	-	-
Phoenicopterus ruber ruber		17	2022-02-08	298	negative	≥40	360	n.a.	n.a.	-	-	-	-
Phoenicopterus ruber ruber		17	2022-02-08	299	negative	≥40	361	n.a.	n.a.	-	-	-	-
Phoenicopterus ruber ruber		17	2022-02-08	300	negative	≥40	362	n.a.	n.a.	-	-	-	-
Phoenicopterus ruber ruber		17	2022-02-08	301	negative	≥40	363	n.a.	n.a.	-	-	-	-
Phoenicopterus ruber ruber		17	2022-02-08	302	negative	≥40	364	n.a.	n.a.	-	-	-	-
Phoenicopterus ruber ruber		17	2022-02-08	303	negative	≥40	365	n.a.	n.a.	-	-	-	-
Phoenicopterus ruber ruber		17	2022-02-08	304	negative	≥40	366	n.a.	n.a.	-	-	-	-
Phoenicopterus ruber ruber		17	2022-02-08	305	negative	≥40	367	n.a.	n.a.	-	-	-	-
Phoenicopterus ruber ruber		17	2022-02-08	306	negative	≥40	368	n.a.	n.a.	-	-	-	-
Phoenicopterus ruber ruber		17	2022-02-08	307	negative	≥40	369	n.a.	n.a.	-	-	-	-
Phoenicopterus ruber ruber		17	2022-02-08	308	negative	≥40	370	n.a.	n.a.	-	-	-	-
Phoenicopterus ruber ruber		17	2022-02-08	309	negative	≥40	371	n.a.	n.a.	-	-	-	-
Phoenicopterus ruber ruber		17	2022-02-08	310	negative	≥40	372	n.a.	n.a.	-	-	-	-
Phoenicopterus ruber ruber		17	2022-02-08	311	negative	≥40	373	n.a.	n.a.	-	-	-	-
Phoenicopterus ruber ruber		17	2022-02-08	312	negative	≥40	374	n.a.	n.a.	-	-	-	-
Phoenicopterus ruber ruber		17	2022-02-08	313	negative	≥40	375	n.a.	n.a.	-	-	-	-
Phoenicopterus ruber ruber		17	2022-02-08	314	negative	≥40	376	n.a.	n.a.	-	-	-	-
Phoenicopterus ruber ruber		17	2022-02-08	315	negative	≥40	377	n.a.	n.a.	-	-	-	-
Phoenicopterus ruber ruber		17	2022-02-08	316	negative	≥40	378	n.a.	n.a.	-	-	-	-
Phoenicopterus ruber ruber		17	2022-02-08	317	negative	≥40	379	n.a.	n.a.	-	-	-	-
Phoenicopterus ruber ruber		17	2022-02-08	318	negative	≥40	380	n.a.	n.a.	-	-	-	-
Phoenicopterus ruber ruber		17	2022-02-08	319	negative	≥40	381	n.a.	n.a.	-	-	-	-
Phoenicopterus ruber ruber		17	2022-02-08	320	negative	≥40	382	n.a.	n.a.	-	-	-	-
Phoenicopterus ruber ruber		17	2022-02-08	321	negative	≥40	383	n.a.	n.a.	-	-	-	-
Phoenicopterus ruber ruber		17	2022-02-08	322	negative	≥40	384	n.a.	n.a.	-	-	-	-
Phoenicopterus ruber ruber		17	2022-02-08	323	negative	≥40	385	n.a.	n.a.	-	-	-	-
Phoenicopterus ruber ruber		17	2022-02-08	324	negative	≥40	386	n.a.	n.a.	-	-	-	-
Phoenicopterus ruber ruber		17	2022-02-08	325	negative	≥40	387	n.a.	n.a.	-	-	-	-
Phoenicopterus ruber ruber		17	2022-02-08	326	negative	≥40	388	n.a.	n.a.	-	-	-	-
Phoenicopterus ruber ruber		17	2022-02-08	327	negative	≥40	389	n.a.	n.a.	-	-	-	-
Phoenicopterus ruber ruber		17	2022-02-08	328	negative	≥40	390	n.a.	n.a.	-	-	-	-
Phoenicopterus ruber ruber		17	2022-02-08	329	negative	≥40	391	n.a.	n.a.	-	-	-	-
Phoenicopterus ruber ruber		17	2022-02-08	330	negative	≥40	392	n.a.	n.a.	-	-	-	-
Cacatua goffiniana		8	2022-02-08	171	negative	≥40	393	n.a.	n.a.	-	-	-	-
Cacatua goffiniana		8	2022-02-08	172	negative	≥40	394	n.a.	n.a.	-	-	-	-
Cacatua sulphurea citrinocristata	V1	9	2022-02-08	181	negative	≥40	395	n.a.	n.a.	-	-	-	-
Cacatua sulphurea citrinocristata	V2	9	2022-02-08	182	negative	≥40	396	n.a.	n.a.	-	-	-	-
Cacatua sulphurea citrinocristata	V3	9	2022-02-08	183	negative	≥40	397	n.a.	n.a.	-	-	-	-
Cacatua sulphurea citrinocristata	V4	9	2022-02-08	184	negative	≥40	398	n.a.	n.a.	-	-	-	-
Cacatua sulphurea citrinocristata	V4	9	2022-02-08	185	negative	≥40	399	n.a.	n.a.	-	-	-	-
Cacatua sulphurea citrinocristata	V5	9	2022-02-08	186	negative	≥40	400	n.a.	n.a.	-	-	-	-
Cacatua sulphurea citrinocristata	V5	9	2022-02-08	187	negative	≥40	401	n.a.	n.a.	-	-	-	-
Numenius arquata		9	2022-02-08	188	negative	≥40	402	n.a.	n.a.	-	-	-	-
Numenius arquata		9	2022-02-08	189	negative	≥40	403	n.a.	n.a.	-	-	-	-
Bubo bubo		9	2022-02-08	190	negative	≥40	404	n.a.	n.a.	-	-	-	-
Calyptorhynchus banksii		13	2022-02-08	191	negative	≥40	405	n.a.	n.a.	-	-	-	-
Calyptorhynchus banksii		13	2022-02-08	192	negative	≥40	406	n.a.	n.a.	-	-	-	-
Calyptorhynchus banksii		13	2022-02-08	193	negative	≥40	407	n.a.	n.a.	-	-	-	-
Calyptorhynchus banksii		13	2022-02-08	194	negative	≥40	408	n.a.	n.a.	-	-	-	-
Lophochroa leadbeateri		13	2022-02-08	195	negative	≥40	409	n.a.	n.a.	-	-	-	-
Lophochroa leadbeateri		13	2022-02-08	196	negative	≥40	410	n.a.	n.a.	-	-	-	-
Lophochroa leadbeateri		13	2022-02-08	197	negative	≥40	411	n.a.	n.a.	-	-	-	-
Dromaius novaehollandiae		13	2022-02-08	371	negative	≥40	412	n.a.	n.a.	-	-	-	-
Dromaius novaehollandiae		13	2022-02-08	372	n.a.	n.a.	413	n.a.	n.a.	-	-	-	-
(mixed species)		14	2022-02-08	201	negative	≥40	414	n.a.	n.a.	-	-	-	-
(mixed species)		14	2022-02-08	202	negative	≥40	415	n.a.	n.a.	-	-	-	-
(mixed species)		14	2022-02-08	203	negative	≥40	416	n.a.	n.a.	-	-	-	-
(mixed species)		14	2022-02-08	204	negative	≥40	417	n.a.	n.a.	-	-	-	-
(mixed species)		14	2022-02-08	205	negative	≥40	418	n.a.	n.a.	-	-	-	-
(mixed species)		14	2022-02-08	206	negative	≥40	419	n.a.	n.a.	-	-	-	-
(mixed species)		14	2022-02-08	207	negative	≥40	420	n.a.	n.a.	-	-	-	-
(mixed species)		14	2022-02-08	208	negative	≥40	421	n.a.	n.a.	-	-	-	-
(mixed species)		14	2022-02-08	209	negative	≥40	422	n.a.	n.a.	-	-	-	-
(mixed species)		14	2022-02-08	210	negative	≥40	423	n.a.	n.a.	-	-	-	-
(mixed species)		14	2022-02-08	211	negative	≥40	424	n.a.	n.a.	-	-	-	-
(mixed species)		14	2022-02-08	212	negative	≥40	425	n.a.	n.a.	-	-	-	-
(mixed species)		14	2022-02-08	213	negative	≥40	426	n.a.	n.a.	-	-	-	-
(mixed species)		14	2022-02-08	214	negative	≥40	427	n.a.	n.a.	-	-	-	-
(mixed species)		14	2022-02-08	215	negative	≥40	428	n.a.	n.a.	-	-	-	-
(mixed species)		14	2022-02-08	216	negative	≥40	429	n.a.	n.a.	-	-	-	-
(mixed species)		14	2022-02-08	217	negative	≥40	430	n.a.	n.a.	-	-	-	-
(mixed species)		14	2022-02-08	218	negative	≥40	431	n.a.	n.a.	-	-	-	-
(mixed species)		14	2022-02-08	219	negative	≥40	432	n.a.	n.a.	-	-	-	-
(mixed species)		14	2022-02-08	220	negative	≥40	433	n.a.	n.a.	-	-	-	-
(mixed species)		14	2022-02-08	221	negative	≥40	434	n.a.	n.a.	-	-	-	-
(mixed species)		14	2022-02-08	222	negative	≥40	435	n.a.	n.a.	-	-	-	-
(mixed species)		14	2022-02-08	223	negative	≥40	436	n.a.	n.a.	-	-	-	-
(mixed species)		14	2022-02-08	224	negative	≥40	437	n.a.	n.a.	-	-	-	-
(mixed species)		14	2022-02-08	225	negative	≥40	438	n.a.	n.a.	-	-	-	-
(mixed species)		14	2022-02-08	226	negative	≥40	439	n.a.	n.a.	-	-	-	-
(mixed species)		14	2022-02-08	227	negative	≥40	440	n.a.	n.a.	-	-	-	-
(mixed species)		14	2022-02-08	228	negative	≥40	441	n.a.	n.a.	-	-	-	-
(mixed species)		14	2022-02-08	229	negative	≥40	442	n.a.	n.a.	-	-	-	-
(mixed species)		14	2022-02-08	230	negative	≥40	443	n.a.	n.a.	-	-	-	-
(mixed species)		14	2022-02-08	231	negative	≥40	444	n.a.	n.a.	-	-	-	-
(mixed species)		14	2022-02-08	232	negative	≥40	445	n.a.	n.a.	-	-	-	-
(mixed species)		14	2022-02-08	233	negative	≥40	446	n.a.	n.a.	-	-	-	-
(mixed species)		14	2022-02-08	234	negative	≥40	447	n.a.	n.a.	-	-	-	-
(mixed species)		14	2022-02-08	235	negative	≥40	448	n.a.	n.a.	-	-	-	-
(mixed species)		14	2022-02-08	236	negative	≥40	449	n.a.	n.a.	-	-	-	-
(mixed species)		14	2022-02-08	237	negative	≥40	450	n.a.	n.a.	-	-	-	-
(mixed species)		14	2022-02-08	238	negative	≥40	451	n.a.	n.a.	-	-	-	-
(mixed species)		14	2022-02-08	239	negative	≥40	452	n.a.	n.a.	-	-	-	-
(mixed species)		14	2022-02-08	240	negative	≥40	453	n.a.	n.a.	-	-	-	-
(mixed species)		14	2022-02-08	241	negative	≥40	454	n.a.	n.a.	-	-	-	-
(mixed species)		14	2022-02-08	242	negative	≥40	455	n.a.	n.a.	-	-	-	-
(mixed species)		14	2022-02-08	243	negative	≥40	456	n.a.	n.a.	-	-	-	-
(mixed species)		14	2022-02-08	244	negative	≥40	457	n.a.	n.a.	-	-	-	-
(mixed species)		14	2022-02-08	245	negative	≥40	458	n.a.	n.a.	-	-	-	-
(mixed species)		14	2022-02-08	246	negative	≥40	459	n.a.	n.a.	-	-	-	-
(mixed species)		14	2022-02-08	247	negative	≥40	460	n.a.	n.a.	-	-	-	-
(mixed species)		14	2022-02-08	248	negative	≥40	461	n.a.	n.a.	-	-	-	-
(mixed species)		14	2022-02-08	249	negative	≥40	462	n.a.	n.a.	-	-	-	-
(mixed species)		14	2022-02-08	250	negative	≥40	463	n.a.	n.a.	-	-	-	-
(mixed species)		14	2022-02-08	251	negative	≥40	464	n.a.	n.a.	-	-	-	-
(mixed species)		14	2022-02-08	252	negative	≥40	465	n.a.	n.a.	-	-	-	-
(mixed species)		14	2022-02-08	253	negative	≥40	466	n.a.	n.a.	-	-	-	-
(mixed species)		14	2022-02-08	254	negative	≥40	467	n.a.	n.a.	-	-	-	-
(mixed species)		14	2022-02-08	255	negative	≥40	468	n.a.	n.a.	-	-	-	-
(mixed species)		14	2022-02-08	256	negative	≥40	469	n.a.	n.a.	-	-	-	-
(mixed species)		14	2022-02-08	257	negative	≥40	470	n.a.	n.a.	-	-	-	-
(mixed species)		14	2022-02-08	258	negative	≥40	471	n.a.	n.a.	-	-	-	-
(mixed species)		14	2022-02-08	259	negative	≥40	472	n.a.	n.a.	-	-	-	-
(mixed species)		14	2022-02-08	260	negative	≥40	473	n.a.	n.a.	-	-	-	-
Bubo scandiacus		15	2022-02-08	261	negative	≥40	474	n.a.	n.a.	-	-	-	-
Bubo scandiacus		15	2022-02-08	262	negative	≥40	475	n.a.	n.a.	-	-	-	-
Bubo scandiacus		15	2022-02-08	263	negative	≥40	476	n.a.	n.a.	-	-	-	-
Tauraco erythrolophus		23	2022-02-08	335	negative	≥40	477	n.a.	n.a.	-	-	-	-
Eolophus roseicapilla		23	2022-02-08	336	negative	≥40	478	n.a.	n.a.	-	-	-	-
Eolophus roseicapilla		23	2022-02-08	337	negative	≥40	479	n.a.	n.a.	-	-	-	-
Trichoglossus haematodus rubritorques		23	2022-02-08	333	negative	≥40	480	n.a.	n.a.	-	-	-	-
Trichoglossus haematodus rubritorques		23	2022-02-08	334	negative	≥40	481	n.a.	n.a.	-	-	-	-
Cereopsis novaehollandiae		23	2022-02-08	331	negative	≥40	482	n.a.	n.a.	-	-	-	-
Cereopsis novaehollandiae		23	2022-02-08	332	negative	≥40	483	n.a.	n.a.	-	-	-	-
Vanellus armatus		24	2022-02-08	363	negative	≥40	484	n.a.	n.a.	-	-	-	-
Vanellus armatus		24	2022-02-08	364	negative	≥40	485	n.a.	n.a.	-	-	-	-
Psittacus erithacus		24	2022-02-08	341	negative	≥40	486	n.a.	n.a.	-	-	-	-
Psittacus erithacus		24	2022-02-08	342	negative	≥40	487	n.a.	n.a.	-	-	-	-
Psittacus erithacus		24	2022-02-08	343	negative	≥40	488	n.a.	n.a.	-	-	-	-
Ploceus cucullata		24	2022-02-08	345	negative	≥40	489	n.a.	n.a.	-	-	-	-
Ploceus cucullata		24	2022-02-08	346	negative	≥40	490	n.a.	n.a.	-	-	-	-
Ploceus cucullata		24	2022-02-08	347	negative	≥40	491	n.a.	n.a.	-	-	-	-
Ploceus cucullata		24	2022-02-08	348	negative	≥40	492	n.a.	n.a.	-	-	-	-
Ploceus cucullata		24	2022-02-08	349	negative	≥40	493	n.a.	n.a.	-	-	-	-
Ploceus cucullata		24	2022-02-08	350	negative	≥40	494	n.a.	n.a.	-	-	-	-
Ploceus cucullata		24	2022-02-08	351	negative	≥40	495	n.a.	n.a.	-	-	-	-
Ploceus cucullata		24	2022-02-08	352	negative	≥40	496	n.a.	n.a.	-	-	-	-
Ploceus cucullata		24	2022-02-08	353	negative	≥40	497	n.a.	n.a.	-	-	-	-
Ploceus cucullata		24	2022-02-08	354	negative	≥40	498	n.a.	n.a.	-	-	-	-
Ploceus cucullata		24	2022-02-08	355	negative	≥40	499	n.a.	n.a.	-	-	-	-
Ploceus cucullata		24	2022-02-08	356	negative	≥40	500	n.a.	n.a.	-	-	-	-
Ploceus cucullata		24	2022-02-08	357	negative	≥40	501	n.a.	n.a.	-	-	-	-
Ploceus cucullata		24	2022-02-08	358	negative	≥40	502	n.a.	n.a.	-	-	-	-
Ploceus cucullata		24	2022-02-08	359	negative	≥40	503	n.a.	n.a.	-	-	-	-
Ploceus cucullata		24	2022-02-08	360	negative	≥40	504	n.a.	n.a.	-	-	-	-
Ploceus cucullata		24	2022-02-08	361	negative	≥40	505	n.a.	n.a.	-	-	-	-
Ploceus cucullata		24	2022-02-08	362	negative	≥40	506	n.a.	n.a.	-	-	-	-
Leptoptilos crumeniferus		24	2022-02-08	344	negative	≥40	507	n.a.	n.a.	-	-	-	-
Spheniscus magellanicus		4	2022-02-09	1	negative	≥40	508	n.a.	n.a.	-	-	-	-
Spheniscus magellanicus		4	2022-02-09	2	n.a.	n.a.	509	n.a.	n.a.	-	-	-	-
Spheniscus magellanicus		4	2022-02-09	3	n.a.	n.a.	510	n.a.	n.a.	-	-	-	-
Spheniscus magellanicus		4	2022-02-09	4	n.a.	n.a.	511	n.a.	n.a.	-	-	-	-
Spheniscus magellanicus		4	2022-02-09	5	n.a.	n.a.	512	n.a.	n.a.	-	-	-	-
Spheniscus magellanicus		4	2022-02-09	6	negative	≥40	513	n.a.	n.a.	-	-	-	-
Spheniscus magellanicus		4	2022-02-09	7	n.a.	n.a.	514	n.a.	n.a.	-	-	-	-
Spheniscus magellanicus		4	2022-02-09	8	negative	≥40	515	n.a.	n.a.	-	-	-	-
Spheniscus magellanicus		4	2022-02-09	9	negative	≥40	516	n.a.	n.a.	-	-	-	-
Spheniscus magellanicus		4	2022-02-09	10	negative	≥40	517	n.a.	n.a.	-	-	-	-
Spheniscus magellanicus		4	2022-02-09	11	n.a.	n.a.	518	n.a.	n.a.	-	-	-	-
Spheniscus magellanicus		4	2022-02-09	12	negative	≥40	519	n.a.	n.a.	-	-	-	-
Spheniscus humboldti		4	2022-02-09	21	negative	≥40	520	n.a.	n.a.	-	-	-	-
Spheniscus humboldti		4	2022-02-09	22	negative	≥40	521	n.a.	n.a.	-	-	-	-
Spheniscus humboldti		4	2022-02-09	23	n.a.	n.a.	522	n.a.	n.a.	-	-	-	-
Spheniscus humboldti		4	2022-02-09	24	negative	≥40	523	n.a.	n.a.	-	-	-	-
Spheniscus humboldti		4	2022-02-09	25	negative	≥40	524	n.a.	n.a.	-	-	-	-
Spheniscus humboldti		4	2022-02-09	26	n.a.	n.a.	525	n.a.	n.a.	-	-	-	-
Spheniscus humboldti		4	2022-02-09	27	negative	≥40	526	n.a.	n.a.	-	-	-	-
Spheniscus humboldti		4	2022-02-09	28	n.a.	n.a.	527	n.a.	n.a.	-	-	-	-
Spheniscus humboldti		4	2022-02-09	29	n.a.	n.a.	528	n.a.	n.a.	-	-	-	-
Spheniscus humboldti		4	2022-02-09	30	negative	≥40	529	n.a.	n.a.	-	-	-	-
Spheniscus humboldti		4	2022-02-09	31	negative	≥40	530	n.a.	n.a.	-	-	-	-
Spheniscus humboldti		4	2022-02-09	32	negative	≥40	531	n.a.	n.a.	-	-	-	-
Spheniscus humboldti		4	2022-02-09	33	negative	≥40	532	n.a.	n.a.	-	-	-	-
Spheniscus humboldti		4	2022-02-09	34	negative	≥40	533	n.a.	n.a.	-	-	-	-
Spheniscus humboldti		4	2022-02-09	35	negative	≥40	534	n.a.	n.a.	-	-	-	-
Spheniscus humboldti		4	2022-02-09	36	negative	≥40	535	n.a.	n.a.	-	-	-	-
Spheniscus humboldti		4	2022-02-09	37	negative	≥40	536	n.a.	n.a.	-	-	-	-
Spheniscus humboldti		4	2022-02-09	38	negative	≥40	537	n.a.	n.a.	-	-	-	-
Spheniscus humboldti		4	2022-02-09	39	n.a.	n.a.	538	n.a.	n.a.	-	-	-	-
Spheniscus humboldti		4	2022-02-09	40	negative	≥40	539	n.a.	n.a.	-	-	-	-
Spheniscus humboldti		4	2022-02-09	41	negative	≥40	540	n.a.	n.a.	-	-	-	-
Spheniscus humboldti		4	2022-02-09	42	negative	≥40	541	n.a.	n.a.	-	-	-	-
Spheniscus humboldti		4	2022-02-09	43	negative	≥40	542	n.a.	n.a.	-	-	-	-
Spheniscus humboldti		4	2022-02-09	44	negative	≥40	543	n.a.	n.a.	-	-	-	-
Spheniscus humboldti		4	2022-02-09	45	negative	≥40	544	n.a.	n.a.	-	-	-	-
Spheniscus humboldti		4	2022-02-09	46	n.a.	n.a.	545	n.a.	n.a.	-	-	-	-
Spheniscus humboldti		4	2022-02-09	47	n.a.	n.a.	546	n.a.	n.a.	-	-	-	-
Spheniscus humboldti		4	2022-02-09	48	negative	≥40	547	n.a.	n.a.	-	-	-	-
Spheniscus humboldti		4	2022-02-09	49	negative	≥40	548	n.a.	n.a.	-	-	-	-
Spheniscus humboldti		4	2022-02-09	50	negative	≥40	549	n.a.	n.a.	-	-	-	-
Somateria mollissima		4	2022-02-09	51	negative	≥40	550	n.a.	n.a.	-	-	-	-
Somateria mollissima		4	2022-02-09	52	negative	≥40	551	n.a.	n.a.	-	-	-	-
Somateria mollissima		4	2022-02-09	53	negative	≥40	552	n.a.	n.a.	-	-	-	-
Somateria mollissima		4	2022-02-09	54	negative	≥40	553	n.a.	n.a.	-	-	-	-
Mergellus albellus		4	2022-02-09	55	negative	≥40	554	n.a.	n.a.	-	-	-	-
Pavo cristatus		20	2022-02-09	61	negative	≥40	555	n.a.	n.a.	-	-	-	-
Pavo cristatus		20	2022-02-09	62	negative	≥40	556	n.a.	n.a.	-	-	-	-
Pavo cristatus		20	2022-02-09	63	negative	≥40	557	n.a.	n.a.	-	-	-	-
Pavo cristatus		20	2022-02-09	64	negative	≥40	558	n.a.	n.a.	-	-	-	-
Pavo cristatus		20	2022-02-09	65	negative	≥40	559	n.a.	n.a.	-	-	-	-
Pavo cristatus		20	2022-02-09	66	negative	≥40	560	n.a.	n.a.	-	-	-	-
Pavo cristatus		20	2022-02-09	67	negative	≥40	561	n.a.	n.a.	-	-	-	-
Pavo cristatus		20	2022-02-09	68	negative	≥40	562	n.a.	n.a.	-	-	-	-
Pavo cristatus		20	2022-02-09	69	negative	≥40	563	n.a.	n.a.	-	-	-	-
Pavo cristatus		20	2022-02-09	70	negative	≥40	564	n.a.	n.a.	-	-	-	-
Pavo cristatus		20	2022-02-09	71	negative	≥40	565	n.a.	n.a.	-	-	-	-
Pavo cristatus		20	2022-02-09	72	negative	≥40	566	n.a.	n.a.	-	-	-	-
Pavo cristatus		20	2022-02-09	73	negative	≥40	567	n.a.	n.a.	-	-	-	-
Rhea americana		22	2022-02-09	91	negative	≥40	568	n.a.	n.a.	-	-	-	-
Rhea americana		22	2022-02-09	92	n.a.	n.a.	569	n.a.	n.a.	-	-	-	-
Rhea americana		22	2022-02-09	93	negative	≥40	570	n.a.	n.a.	-	-	-	-
Gallus gallus domesticus		22	2022-02-09	101	negative	≥40	571	n.a.	n.a.	-	-	-	-
Gallus gallus domesticus		22	2022-02-09	102	negative	≥40	572	n.a.	n.a.	-	-	-	-
Gallus gallus domesticus		22	2022-02-09	103	negative	≥40	573	n.a.	n.a.	-	-	-	-
Gallus gallus domesticus		22	2022-02-09	104	negative	≥40	574	n.a.	n.a.	-	-	-	-
Gallus gallus domesticus		22	2022-02-09	105	negative	≥40	575	n.a.	n.a.	-	-	-	-
Gallus gallus domesticus		22	2022-02-09	106	negative	≥40	576	n.a.	n.a.	-	-	-	-
Gallus gallus domesticus		22	2022-02-09	107	negative	≥40	577	n.a.	n.a.	-	-	-	-
Gallus gallus domesticus		22	2022-02-09	108	negative	≥40	578	n.a.	n.a.	-	-	-	-
Gallus gallus domesticus		22	2022-02-09	109	negative	≥40	579	n.a.	n.a.	-	-	-	-
Gallus gallus domesticus		22	2022-02-09	110	negative	≥40	580	n.a.	n.a.	-	-	-	-
Gallus gallus domesticus		22	2022-02-09	111	negative	≥40	581	n.a.	n.a.	-	-	-	-
Gallus gallus domesticus		22	2022-02-09	112	negative	≥40	582	n.a.	n.a.	-	-	-	-
Gallus gallus domesticus		22	2022-02-09	113	negative	≥40	583	n.a.	n.a.	-	-	-	-
Gallus gallus domesticus		22	2022-02-09	114	negative	≥40	584	n.a.	n.a.	-	-	-	-
Gallus gallus domesticus		22	2022-02-09	115	negative	≥40	585	n.a.	n.a.	-	-	-	-
Gallus gallus domesticus		22	2022-02-09	116	negative	≥40	586	n.a.	n.a.	-	-	-	-
Gallus gallus domesticus		22	2022-02-09	117	negative	≥40	587	n.a.	n.a.	-	-	-	-
Gallus gallus domesticus		22	2022-02-09	118	negative	≥40	588	n.a.	n.a.	-	-	-	-
Gallus gallus domesticus		22	2022-02-09	119	negative	≥40	589	n.a.	n.a.	-	-	-	-
Gallus gallus domesticus		22	2022-02-09	120	negative	≥40	590	n.a.	n.a.	-	-	-	-
Balearica regulorum gibbericeps		25	2022-02-09	81	negative	≥40	591	n.a.	n.a.	-	-	-	-
Balearica regulorum gibbericeps		25	2022-02-09	82	negative	≥40	592	n.a.	n.a.	-	-	-	-
Anthropoides virgo		25	2022-02-09	83	negative	≥40	593	n.a.	n.a.	-	-	-	-
Anthropoides virgo		25	2022-02-09	84	negative	≥40	594	n.a.	n.a.	-	-	-	-
Anthropoides virgo		25	2022-02-09	85	negative	≥40	595	n.a.	n.a.	-	-	-	-
Anthropoides virgo		25	2022-02-09	86	negative	≥40	596	n.a.	n.a.	-	-	-	-
Grus antigone	R 9420	25	2022-02-09	87	negative	≥40	597	n.a.	n.a.	-	-	-	-
Grus antigone	-	25	2022-02-09	88	negative	≥40	598	n.a.	n.a.	-	-	-	-
Aratinga solstitialis		2	2022-02-10	9	negative	≥40	599	n.a.	n.a.	-	-	-	-
Aratinga solstitialis		2	2022-02-10	10	negative	≥40	600	n.a.	n.a.	-	-	-	-
Aratinga solstitialis		2	2022-02-10	11	negative	≥40	601	n.a.	n.a.	-	-	-	-
Aratinga solstitialis		2	2022-02-10	12	negative	≥40	602	n.a.	n.a.	-	-	-	-
Aratinga solstitialis		2	2022-02-10	13	negative	≥40	603	n.a.	n.a.	-	-	-	-
Aratinga solstitialis		2	2022-02-10	14	negative	≥40	604	n.a.	n.a.	-	-	-	-
Aratinga solstitialis		2	2022-02-10	15	negative	≥40	605	n.a.	n.a.	-	-	-	-
Aratinga solstitialis		2	2022-02-10	16	negative	≥40	606	n.a.	n.a.	-	-	-	-
Aratinga solstitialis		2	2022-02-10	17	negative	≥40	607	n.a.	n.a.	-	-	-	-
Aratinga solstitialis		2	2022-02-10	18	negative	≥40	608	n.a.	n.a.	-	-	-	-
Aratinga solstitialis		2	2022-02-10	19	negative	≥40	609	n.a.	n.a.	-	-	-	-
Aratinga solstitialis		2	2022-02-10	20	negative	≥40	610	n.a.	n.a.	-	-	-	-
Aratinga solstitialis		2	2022-02-10	21	negative	≥40	611	n.a.	n.a.	-	-	-	-
Aratinga solstitialis		2	2022-02-10	22	negative	≥40	612	n.a.	n.a.	-	-	-	-
Aratinga solstitialis		2	2022-02-10	23	negative	≥40	613	n.a.	n.a.	-	-	-	-
Aratinga solstitialis		2	2022-02-10	24	negative	≥40	614	n.a.	n.a.	-	-	-	-
Aratinga solstitialis		2	2022-02-10	25	negative	≥40	615	n.a.	n.a.	-	-	-	-
Aratinga solstitialis		2	2022-02-10	26	negative	≥40	616	n.a.	n.a.	-	-	-	-
Aratinga solstitialis		2	2022-02-10	27	negative	≥40	617	n.a.	n.a.	-	-	-	-
Aratinga solstitialis		2	2022-02-10	28	negative	≥40	618	n.a.	n.a.	-	-	-	-
Aratinga solstitialis		2	2022-02-10	29	negative	≥40	619	n.a.	n.a.	-	-	-	-
Aratinga solstitialis		2	2022-02-10	30	negative	≥40	620	n.a.	n.a.	-	-	-	-
Ara ararauna		2	2022-02-10	1	negative	≥40	621	n.a.	n.a.	-	-	-	-
Ara ararauna		2	2022-02-10	2	negative	≥40	622	n.a.	n.a.	-	-	-	-
Ara ararauna		2	2022-02-10	3	negative	≥40	623	n.a.	n.a.	-	-	-	-
Ara ararauna		2	2022-02-10	4	negative	≥40	624	n.a.	n.a.	-	-	-	-
Ara macao		2	2022-02-10	5	negative	≥40	625	n.a.	n.a.	-	-	-	-
Ara macao		2	2022-02-10	6	negative	≥40	626	n.a.	n.a.	-	-	-	-
Ara macao		2	2022-02-10	7	negative	≥40	627	n.a.	n.a.	-	-	-	-
Ara macao		2	2022-02-10	8	negative	≥40	628	n.a.	n.a.	-	-	-	-
Anodorhynchus hyacinthinus		3	2022-02-10	41	negative	≥40	629	n.a.	n.a.	-	-	-	-
Anodorhynchus hyacinthinus		3	2022-02-10	42	negative	≥40	630	n.a.	n.a.	-	-	-	-
Anodorhynchus hyacinthinus		3	2022-02-10	43	negative	≥40	631	n.a.	n.a.	-	-	-	-
Bubo bubo		16	2022-02-10	61	negative	≥40	632	n.a.	n.a.	-	-	-	-
Bubo bubo		16	2022-02-10	62	negative	≥40	633	n.a.	n.a.	-	-	-	-
Bubo bubo		16	2022-02-10	63	negative	≥40	634	n.a.	n.a.	-	-	-	-
Strix uralensis		16	2022-02-10	64	negative	≥40	635	n.a.	n.a.	-	-	-	-
Strix uralensis		16	2022-02-10	65	negative	≥40	636	n.a.	n.a.	-	-	-	-
Pulsatrix perspicillata		16	2022-02-10	66	negative	≥40	637	n.a.	n.a.	-	-	-	-
Pulsatrix perspicillata		16	2022-02-10	67	negative	≥40	638	n.a.	n.a.	-	-	-	-
Cacatua goffiniana		8	2022-02-10	81	negative	≥40	639	n.a.	n.a.	-	-	-	-
Cacatua goffiniana		8	2022-02-10	82	negative	≥40	640	n.a.	n.a.	-	-	-	-
Cacatua sulphurea citrinocristata	V1	9	2022-02-10	31	negative	≥40	641	n.a.	n.a.	-	-	-	-
Cacatua sulphurea citrinocristata	V2	9	2022-02-10	32	negative	≥40	642	n.a.	n.a.	-	-	-	-
Cacatua sulphurea citrinocristata	V3	9	2022-02-10	33	negative	≥40	643	n.a.	n.a.	-	-	-	-
Cacatua sulphurea citrinocristata	V4	9	2022-02-10	34	negative	≥40	644	n.a.	n.a.	-	-	-	-
Cacatua sulphurea citrinocristata	V4	9	2022-02-10	35	negative	≥40	645	n.a.	n.a.	-	-	-	-
Cacatua sulphurea citrinocristata	V5	9	2022-02-10	36	negative	≥40	646	n.a.	n.a.	-	-	-	-
Cacatua sulphurea citrinocristata	V5	9	2022-02-10	37	negative	≥40	647	n.a.	n.a.	-	-	-	-
Numenius arquata		9	2022-02-10	38	negative	≥40	648	n.a.	n.a.	-	-	-	-
Numenius arquata		9	2022-02-10	39	negative	≥40	649	n.a.	n.a.	-	-	-	-
Bubo bubo		9	2022-02-10	40	negative	≥40	650	n.a.	n.a.	-	-	-	-
Dromaius novaehollandiae		13	2022-02-10	71	n.a.	n.a.	651	n.a.	n.a.	-	-	-	-
Dromaius novaehollandiae		13	2022-02-10	72	n.a.	n.a.	652	n.a.	n.a.	-	-	-	-
Bubo scandiacus		15	2022-02-10	51	negative	≥40	653	n.a.	n.a.	-	-	-	-
Bubo scandiacus		15	2022-02-10	52	negative	≥40	654	n.a.	n.a.	-	-	-	-
Bubo scandiacus		15	2022-02-10	53	negative	≥40	655	n.a.	n.a.	-	-	-	-
Spheniscus magellanicus		4	2022-02-11	1	negative	≥40	656	n.a.	n.a.	-	-	-	-
Spheniscus magellanicus		4	2022-02-11	2	negative	≥40	657	n.a.	n.a.	-	-	-	-
Spheniscus magellanicus		4	2022-02-11	3	negative	≥40	658	n.a.	n.a.	-	-	-	-
Spheniscus magellanicus		4	2022-02-11	4	negative	≥40	659	n.a.	n.a.	-	-	-	-
Spheniscus magellanicus		4	2022-02-11	5	negative	≥40	660	n.a.	n.a.	-	-	-	-
Spheniscus magellanicus		4	2022-02-11	6	negative	≥40	661	n.a.	n.a.	-	-	-	-
Spheniscus magellanicus		4	2022-02-11	7	negative	≥40	662	n.a.	n.a.	-	-	-	-
Spheniscus magellanicus		4	2022-02-11	8	negative	≥40	663	n.a.	n.a.	-	-	-	-
Spheniscus magellanicus		4	2022-02-11	9	negative	≥40	664	n.a.	n.a.	-	-	-	-
Spheniscus magellanicus		4	2022-02-11	10	negative	≥40	665	n.a.	n.a.	-	-	-	-
Spheniscus magellanicus		4	2022-02-11	11	negative	≥40	666	n.a.	n.a.	-	-	-	-
Spheniscus magellanicus		4	2022-02-11	12	negative	≥40	667	n.a.	n.a.	-	-	-	-
Spheniscus humboldti		4	2022-02-11	21	negative	≥40	668	n.a.	n.a.	-	-	-	-
Spheniscus humboldti		4	2022-02-11	22	negative	≥40	669	n.a.	n.a.	-	-	-	-
Spheniscus humboldti		4	2022-02-11	23	negative	≥40	670	n.a.	n.a.	-	-	-	-
Spheniscus humboldti		4	2022-02-11	24	negative	≥40	671	n.a.	n.a.	-	-	-	-
Spheniscus humboldti		4	2022-02-11	25	negative	≥40	672	n.a.	n.a.	-	-	-	-
Spheniscus humboldti		4	2022-02-11	26	negative	≥40	673	n.a.	n.a.	-	-	-	-
Spheniscus humboldti		4	2022-02-11	27	negative	≥40	674	n.a.	n.a.	-	-	-	-
Spheniscus humboldti		4	2022-02-11	28	negative	≥40	675	n.a.	n.a.	-	-	-	-
Spheniscus humboldti		4	2022-02-11	29	negative	≥40	676	n.a.	n.a.	-	-	-	-
Spheniscus humboldti		4	2022-02-11	30	negative	≥40	677	n.a.	n.a.	-	-	-	-
Spheniscus humboldti		4	2022-02-11	31	negative	≥40	678	n.a.	n.a.	-	-	-	-
Spheniscus humboldti		4	2022-02-11	32	negative	≥40	679	n.a.	n.a.	-	-	-	-
Spheniscus humboldti		4	2022-02-11	33	negative	≥40	680	n.a.	n.a.	-	-	-	-
Spheniscus humboldti		4	2022-02-11	34	negative	≥40	681	n.a.	n.a.	-	-	-	-
Spheniscus humboldti		4	2022-02-11	35	negative	≥40	682	n.a.	n.a.	-	-	-	-
Spheniscus humboldti		4	2022-02-11	36	negative	≥40	683	n.a.	n.a.	-	-	-	-
Spheniscus humboldti		4	2022-02-11	37	negative	≥40	684	n.a.	n.a.	-	-	-	-
Spheniscus humboldti		4	2022-02-11	38	negative	≥40	685	n.a.	n.a.	-	-	-	-
Spheniscus humboldti		4	2022-02-11	39	negative	≥40	686	n.a.	n.a.	-	-	-	-
Spheniscus humboldti		4	2022-02-11	40	negative	≥40	687	n.a.	n.a.	-	-	-	-
Spheniscus humboldti		4	2022-02-11	41	negative	≥40	688	n.a.	n.a.	-	-	-	-
Spheniscus humboldti		4	2022-02-11	42	negative	≥40	689	n.a.	n.a.	-	-	-	-
Spheniscus humboldti		4	2022-02-11	43	negative	≥40	690	n.a.	n.a.	-	-	-	-
Spheniscus humboldti		4	2022-02-11	44	negative	≥40	691	n.a.	n.a.	-	-	-	-
Spheniscus humboldti		4	2022-02-11	45	negative	≥40	692	n.a.	n.a.	-	-	-	-
Spheniscus humboldti		4	2022-02-11	46	negative	≥40	693	n.a.	n.a.	-	-	-	-
Spheniscus humboldti		4	2022-02-11	47	negative	≥40	694	n.a.	n.a.	-	-	-	-
Spheniscus humboldti		4	2022-02-11	48	negative	≥40	695	n.a.	n.a.	-	-	-	-
Spheniscus humboldti		4	2022-02-11	49	negative	≥40	696	n.a.	n.a.	-	-	-	-
Spheniscus humboldti		4	2022-02-11	50	negative	≥40	697	n.a.	n.a.	-	-	-	-
Anas clypeata	R hellblau 594918	19	2022-02-11	31	negative	≥40	698	n.a.	n.a.	-	-	-	-
Branta ruficollis	R rot	19	2022-02-11	32	positive	32.74	699	n.a.	n.a.	-	-	-	-
Branta ruficollis	R rosa Spiral	19	2022-02-11	33	negative	≥40	700	n.a.	n.a.	-	-	-	-
Branta ruficollis	R NZ 974	19	2022-02-11	34	negative	≥40	701	n.a.	n.a.	-	-	-	-
Branta ruficollis	R NZ 975	19	2022-02-11	35	negative	≥40	702	n.a.	n.a.	-	-	-	-
Dendrocygna viduata	R orange Zoo KA 010	19	2022-02-11	36	positive	37.29	703	n.a.	n.a.	-	-	-	-
Dendrocygna viduata	R blau KA 029	19	2022-02-11	37	positive	37.45	704	n.a.	n.a.	-	-	-	-
Anas strepera	R 6977	19	2022-02-11	38	positive	37.56	705	n.a.	n.a.	-	-	-	-
Anas acuta	R D 344	19	2022-02-11	39	positive	37.59	706	n.a.	n.a.	-	-	-	-
Anas acuta	R SD 452	19	2022-02-11	40	positive	36.48	707	n.a.	n.a.	-	-	-	-
Anas penelope	R 416	19	2022-02-11	41	positive	37.46	708	n.a.	n.a.	-	-	-	-
Netta rufina	R grün LF 654	19	2022-02-11	42	positive	36.05	709	n.a.	n.a.	-	-	-	-
Netta rufina	R C 376	19	2022-02-11	43	positive	34.53	710	n.a.	n.a.	-	-	-	-
Anser canagicus	R grün Zoo KA 050	19	2022-02-11	51	positive	32.91	711	n.a.	n.a.	-	-	-	-
Anser canagicus	R lila	19	2022-02-11	52	positive	28.76	712	n.a.	n.a.	-	-	-	-
Anser canagicus	R rot	19	2022-02-11	53	positive	30.88	713	n.a.	n.a.	-	-	-	-
Anser canagicus	R grau	19	2022-02-11	54	positive	31.59	714	n.a.	n.a.	-	-	-	-
Anser canagicus	R schwarz 330	19	2022-02-11	55	positive	29.86	715	n.a.	n.a.	-	-	-	-
Anser canagicus	R weiß	19	2022-02-11	56	positive	34.23	716	n.a.	n.a.	-	-	-	-
Anser canagicus	L orange	19	2022-02-11	57	positive	30.48	717	n.a.	n.a.	-	-	-	-
Anser canagicus	R gelb Spiral	19	2022-02-11	58	positive	31.09	718	n.a.	n.a.	-	-	-	-
Anser anser	R grau	19	2022-02-11	59	positive	30.06	719	n.a.	n.a.	-	-	-	-
Anser anser	R blau	19	2022-02-11	60	positive	30.25	720	n.a.	n.a.	-	-	-	-
Anser anser	R gelb	19	2022-02-11	61	positive	31.33	721	n.a.	n.a.	-	-	-	-
Anser anser	R blau L blau	19	2022-02-11	62	positive	27.14	722	n.a.	n.a.	-	-	-	-
Anser cygnoides	R schwarz	19	2022-02-11	63	positive	30.5	723	n.a.	n.a.	-	-	-	-
Anser cygnoides	L grau	19	2022-02-11	64	positive	30.9	724	n.a.	n.a.	-	-	-	-
Tadorna tardorna	R FH909	19	2022-02-11	65	positive	30.51	725	n.a.	n.a.	-	-	-	-
Tadorna tardorna	R schwarz Ring + orange	19	2022-02-11	66	positive	30.66	726	n.a.	n.a.	-	-	-	-
Tadorna tardorna	R schwarz Ring	19	2022-02-11	67	positive	28.37	727	n.a.	n.a.	-	-	-	-
Tadorna tardorna	R LX417	19	2022-02-11	68	positive	30.16	728	n.a.	n.a.	-	-	-	-
Tadorna tardorna	R gelb	19	2022-02-11	69	positive	29.62	729	n.a.	n.a.	-	-	-	-
Tadorna tardorna	R türkis Ring	19	2022-02-11	70	positive	29.33	730	n.a.	n.a.	-	-	-	-
Branta leucopsis	R GH 877	19	2022-02-11	71	positive	30.99	731	n.a.	n.a.	-	-	-	-
Anser indicus	R rot KA0018	19	2022-02-11	72	positive	30.04	732	n.a.	n.a.	-	-	-	-
Anser indicus	R grün	19	2022-02-11	73	positive	29.43	733	n.a.	n.a.	-	-	-	-
Anser indicus	R orange Spiral	19	2022-02-11	74	positive	29.97	734	n.a.	n.a.	-	-	-	-
Anser indicus	L gelb	19	2022-02-11	75	positive	29.97	735	n.a.	n.a.	-	-	-	-
Anser indicus	R rot	19	2022-02-11	76	positive	28.43	736	n.a.	n.a.	-	-	-	-
Anser indicus	L blau	19	2022-02-11	77	positive	29.74	737	n.a.	n.a.	-	-	-	-
Anser indicus	R lila	19	2022-02-11	78	positive	30.87	738	n.a.	n.a.	-	-	-	-
Anser indicus	R gelb	19	2022-02-11	79	positive	30.05	739	n.a.	n.a.	-	-	-	-
Anser indicus	L lila	19	2022-02-11	80	positive	30.65	740	n.a.	n.a.	-	-	-	-
Cairina moschata	L lila	19	2022-02-11	91	positive	26.48	741	n.a.	n.a.	-	-	-	-
Cairina moschata	R CE439	19	2022-02-11	92	positive	30.78	742	n.a.	n.a.	-	-	-	-
Cairina moschata	L grün	19	2022-02-11	93	positive	30.17	743	n.a.	n.a.	-	-	-	-
Cairina moschata	R rot	19	2022-02-11	94	positive	33.84	744	n.a.	n.a.	-	-	-	-
Cairina moschata	L weiß	19	2022-02-11	95	positive	32.18	745	n.a.	n.a.	-	-	-	-
Cairina moschata	L grau	19	2022-02-11	96	positive	28.93	746	n.a.	n.a.	-	-	-	-
Cairina moschata	L rot	19	2022-02-11	97	positive	31.68	747	n.a.	n.a.	-	-	-	-
Cairina moschata	R grün	19	2022-02-11	98	positive	32.13	748	n.a.	n.a.	-	-	-	-
Cairina moschata	R gelb	19	2022-02-11	99	positive	31.7	749	n.a.	n.a.	-	-	-	-
Cairina moschata	L gelb	19	2022-02-11	100	positive	30.3	750	n.a.	n.a.	-	-	-	-
Cairina moschata	R CE436	19	2022-02-11	101	positive	30.41	751	n.a.	n.a.	-	-	-	-
Cairina moschata	R weiß	19	2022-02-11	102	positive	32.32	752	n.a.	n.a.	-	-	-	-
Cairina moschata	R lila	19	2022-02-11	103	positive	31.15	753	n.a.	n.a.	-	-	-	-
Pelecanus onocrotalus	R blau	10	2022-02-11	1	positive	19.73	754	1	n.a.			-	-	-	-	-	-	-	-
Pelecanus onocrotalus		10	2022-02-11	2	positive	28.78	755	n.a.	n.a.	-	-	-	-	-	-	-	-	-	-
Pelecanus onocrotalus		10	2022-02-11	3	positive	31.33	756	n.a.	n.a.	-	-	-	-	-	-	-	-	-	-
Pelecanus onocrotalus		10	2022-02-11	4	positive	37.19	757	n.a.	n.a.	-	-	-	-	-	-	-	-	-	-
Pelecanus onocrotalus		10	2022-02-11	5	positive	36.63	758	n.a.	n.a.	-	-	-	-	-	-	-	-	-	-
Pelecanus onocrotalus		10	2022-02-11	6	positive	30.43	759	n.a.	n.a.	-	-	-	-	-	-	-	-	-	-
Pelecanus onocrotalus		10	2022-02-11	7	positive	31.12	760	n.a.	n.a.	-	-	-	-	-	-	-	-	-	-
Cygnus atratus	AS 946-08	11	2022-02-11	21	negative	≥40	761	n.a.	n.a.	-	-	-	-
Cygnus atratus	-	11	2022-02-11	22	negative	≥40	762	n.a.	n.a.	-	-	-	-
Cygnus melanocoryphus	DP 810	12	2022-02-11	11	negative	≥40	763	n.a.	n.a.	-	-	-	-
Cygnus melanocoryphus	CYO 197	12	2022-02-11	12	negative	≥40	764	n.a.	n.a.	-	-	-	-
Rhea americana		22	2022-02-11	1	negative	≥40	765	n.a.	n.a.	-	-	-	-
Rhea americana		22	2022-02-11	2	n.a.	n.a.	766	n.a.	n.a.	-	-	-	-
Rhea americana		22	2022-02-11	3	negative	≥40	767	n.a.	n.a.	-	-	-	-
Ursus maritimus		-	2022-02-14	1	negative	≥40	768	n.a.	n.a.	-	-	-	-
Ardea cinerea	Wildier	-	2022-02-14	1	negative	≥40	769	n.a.	n.a.	-	-	-	-
Mergellus albellus		4	2022-02-14	1	negative	≥40	770	n.a.	n.a.	-	-	-	-
Zalophus californianus		-	2022-02-14	2	negative	≥40	771	n.a.	n.a.	-	-	-	-
Spheniscus magellanicus		4	2022-02-14	1	negative	≥40	772	n.a.	n.a.	-	-	-	-
Spheniscus magellanicus		4	2022-02-14	2	n.a.	n.a.	773	n.a.	n.a.	-	-	-	-
Spheniscus magellanicus		4	2022-02-14	3	negative	≥40	774	n.a.	n.a.	-	-	-	-
Spheniscus magellanicus		4	2022-02-14	4	negative	≥40	775	n.a.	n.a.	-	-	-	-
Spheniscus magellanicus		4	2022-02-14	5	negative	≥40	776	n.a.	n.a.	-	-	-	-
Spheniscus magellanicus		4	2022-02-14	6	negative	≥40	777	n.a.	n.a.	-	-	-	-
Spheniscus magellanicus		4	2022-02-14	7	negative	≥40	778	n.a.	n.a.	-	-	-	-
Spheniscus magellanicus		4	2022-02-14	8	n.a.	n.a.	779	n.a.	n.a.	-	-	-	-
Spheniscus magellanicus		4	2022-02-14	9	negative	≥40	780	n.a.	n.a.	-	-	-	-
Spheniscus magellanicus		4	2022-02-14	10	n.a.	n.a.	781	n.a.	n.a.	-	-	-	-
Spheniscus magellanicus		4	2022-02-14	11	n.a.	n.a.	782	n.a.	n.a.	-	-	-	-
Spheniscus magellanicus		4	2022-02-14	12	negative	≥40	783	n.a.	n.a.	-	-	-	-
Spheniscus humboldti		4	2022-02-14	1	n.a.	n.a.	784	n.a.	n.a.	-	-	-	-
Spheniscus humboldti		4	2022-02-14	2	n.a.	n.a.	785	n.a.	n.a.	-	-	-	-
Spheniscus humboldti		4	2022-02-14	3	n.a.	n.a.	786	n.a.	n.a.	-	-	-	-
Spheniscus humboldti		4	2022-02-14	4	negative	≥40	787	n.a.	n.a.	-	-	-	-
Spheniscus humboldti		4	2022-02-14	5	n.a.	n.a.	788	n.a.	n.a.	-	-	-	-
Spheniscus humboldti		4	2022-02-14	6	negative	≥40	789	n.a.	n.a.	-	-	-	-
Spheniscus humboldti		4	2022-02-14	7	negative	≥40	790	n.a.	n.a.	-	-	-	-
Spheniscus humboldti		4	2022-02-14	8	n.a.	n.a.	791	n.a.	n.a.	-	-	-	-
Spheniscus humboldti		4	2022-02-14	9	negative	≥40	792	n.a.	n.a.	-	-	-	-
Spheniscus humboldti		4	2022-02-14	10	n.a.	n.a.	793	n.a.	n.a.	-	-	-	-
Spheniscus humboldti		4	2022-02-14	11	n.a.	n.a.	794	n.a.	n.a.	-	-	-	-
Spheniscus humboldti		4	2022-02-14	12	n.a.	n.a.	795	n.a.	n.a.	-	-	-	-
Spheniscus humboldti		4	2022-02-14	13	negative	≥40	796	n.a.	n.a.	-	-	-	-
Spheniscus humboldti		4	2022-02-14	14	negative	≥40	797	n.a.	n.a.	-	-	-	-
Spheniscus humboldti		4	2022-02-14	15	n.a.	n.a.	798	n.a.	n.a.	-	-	-	-
Spheniscus humboldti		4	2022-02-14	16	n.a.	n.a.	799	n.a.	n.a.	-	-	-	-
Spheniscus humboldti		4	2022-02-14	17	negative	≥40	800	n.a.	n.a.	-	-	-	-
Spheniscus humboldti		4	2022-02-14	18	n.a.	n.a.	801	n.a.	n.a.	-	-	-	-
Spheniscus humboldti		4	2022-02-14	19	negative	≥40	802	n.a.	n.a.	-	-	-	-
Spheniscus humboldti		4	2022-02-14	20	n.a.	n.a.	803	n.a.	n.a.	-	-	-	-
Spheniscus humboldti		4	2022-02-14	21	n.a.	n.a.	804	n.a.	n.a.	-	-	-	-
Spheniscus humboldti		4	2022-02-14	22	negative	≥40	805	n.a.	n.a.	-	-	-	-
Spheniscus humboldti		4	2022-02-14	23	negative	≥40	806	n.a.	n.a.	-	-	-	-
Spheniscus humboldti		4	2022-02-14	24	n.a.	n.a.	807	n.a.	n.a.	-	-	-	-
Spheniscus humboldti		4	2022-02-14	25	negative	≥40	808	n.a.	n.a.	-	-	-	-
Spheniscus humboldti		4	2022-02-14	26	n.a.	n.a.	809	n.a.	n.a.	-	-	-	-
Spheniscus humboldti		4	2022-02-14	27	negative	≥40	810	n.a.	n.a.	-	-	-	-
Spheniscus humboldti		4	2022-02-14	28	negative	≥40	811	n.a.	n.a.	-	-	-	-
Spheniscus humboldti		4	2022-02-14	29	negative	≥40	812	n.a.	n.a.	-	-	-	-
Spheniscus humboldti		4	2022-02-14	30	negative	≥40	813	n.a.	n.a.	-	-	-	-
Somateria mollissima		4	2022-02-14	1	negative	≥40	814	n.a.	n.a.	-	-	-	-
Somateria mollissima		4	2022-02-14	2	negative	≥40	815	n.a.	n.a.	-	-	-	-
Somateria mollissima		4	2022-02-14	3	negative	≥40	816	n.a.	n.a.	-	-	-	-
Somateria mollissima		4	2022-02-14	4	negative	≥40	817	n.a.	n.a.	-	-	-	-
Bubo bubo		16	2022-02-14	1	negative	≥40	818	n.a.	n.a.	-	-	-	-
Bubo bubo		16	2022-02-14	2	negative	≥40	819	n.a.	n.a.	-	-	-	-
Bubo bubo		16	2022-02-14	3	negative	≥40	820	n.a.	n.a.	-	-	-	-
Strix uralensis		16	2022-02-14	4	n.a.	n.a.	821	n.a.	n.a.	-	-	-	-
Strix uralensis		16	2022-02-14	5	negative	≥40	822	n.a.	n.a.	-	-	-	-
Pulsatrix perspicillata		16	2022-02-14	6	n.a.	n.a.	823	n.a.	n.a.	-	-	-	-
Pulsatrix perspicillata		16	2022-02-14	7	n.a.	n.a.	824	n.a.	n.a.	-	-	-	-
Pavo cristatus		20	2022-02-14	1	negative	≥40	825	n.a.	n.a.	-	-	-	-
Pavo cristatus		20	2022-02-14	2	negative	≥40	826	n.a.	n.a.	-	-	-	-
Pavo cristatus		20	2022-02-14	3	negative	≥40	827	n.a.	n.a.	-	-	-	-
Pavo cristatus		20	2022-02-14	4	n.a.	n.a.	828	n.a.	n.a.	-	-	-	-
Pavo cristatus		20	2022-02-14	5	negative	≥40	829	n.a.	n.a.	-	-	-	-
Pavo cristatus		20	2022-02-14	6	negative	≥40	830	n.a.	n.a.	-	-	-	-
Pavo cristatus		20	2022-02-14	7	negative	≥40	831	n.a.	n.a.	-	-	-	-
Pavo cristatus		20	2022-02-14	8	negative	≥40	832	n.a.	n.a.	-	-	-	-
Pavo cristatus		20	2022-02-14	9	negative	≥40	833	n.a.	n.a.	-	-	-	-
Pavo cristatus		20	2022-02-14	10	negative	≥40	834	n.a.	n.a.	-	-	-	-
Pavo cristatus		20	2022-02-14	11	negative	≥40	835	n.a.	n.a.	-	-	-	-
Pavo cristatus		20	2022-02-14	12	negative	≥40	836	n.a.	n.a.	-	-	-	-
Pavo cristatus		20	2022-02-14	13	negative	≥40	837	n.a.	n.a.	-	-	-	-
Dromaius novaehollandiae		13	2022-02-14	1	n.a.	n.a.	838	n.a.	n.a.	-	-	-	-
Dromaius novaehollandiae		13	2022-02-14	2	n.a.	n.a.	839	n.a.	n.a.	-	-	-	-
Bubo scandiacus		15	2022-02-14	1	n.a.	n.a.	840	n.a.	n.a.	-	-	-	-
Bubo scandiacus		15	2022-02-14	2	n.a.	n.a.	841	n.a.	n.a.	-	-	-	-
Bubo scandiacus		15	2022-02-14	3	n.a.	n.a.	842	n.a.	n.a.	-	-	-	-
Rhea americana		22	2022-02-14	1	n.a.	n.a.	843	n.a.	n.a.	-	-	-	-
Rhea americana		22	2022-02-14	2	negative	≥40	844	n.a.	n.a.	-	-	-	-
Rhea americana		22	2022-02-14	3	negative	≥40	845	n.a.	n.a.	-	-	-	-
Gallus gallus domesticus		22	2022-02-14	1	negative	≥40	846	n.a.	n.a.	-	-	-	-
Gallus gallus domesticus		22	2022-02-14	2	negative	≥40	847	n.a.	n.a.	-	-	-	-
Gallus gallus domesticus		22	2022-02-14	3	negative	≥40	848	n.a.	n.a.	-	-	-	-
Gallus gallus domesticus		22	2022-02-14	4	negative	≥40	849	n.a.	n.a.	-	-	-	-
Gallus gallus domesticus		22	2022-02-14	5	negative	≥40	850	n.a.	n.a.	-	-	-	-
Gallus gallus domesticus		22	2022-02-14	6	negative	≥40	851	n.a.	n.a.	-	-	-	-
Gallus gallus domesticus		22	2022-02-14	7	negative	≥40	852	n.a.	n.a.	-	-	-	-
Gallus gallus domesticus		22	2022-02-14	8	negative	≥40	853	n.a.	n.a.	-	-	-	-
Gallus gallus domesticus		22	2022-02-14	9	negative	≥40	854	n.a.	n.a.	-	-	-	-
Gallus gallus domesticus		22	2022-02-14	10	negative	≥40	855	n.a.	n.a.	-	-	-	-
Gallus gallus domesticus		22	2022-02-14	11	negative	≥40	856	n.a.	n.a.	-	-	-	-
Gallus gallus domesticus		22	2022-02-14	12	negative	≥40	857	n.a.	n.a.	-	-	-	-
Gallus gallus domesticus		22	2022-02-14	13	negative	≥40	858	n.a.	n.a.	-	-	-	-
Gallus gallus domesticus		22	2022-02-14	14	negative	≥40	859	n.a.	n.a.	-	-	-	-
Gallus gallus domesticus		22	2022-02-14	15	negative	≥40	860	n.a.	n.a.	-	-	-	-
Gallus gallus domesticus		22	2022-02-14	16	negative	≥40	861	n.a.	n.a.	-	-	-	-
Gallus gallus domesticus		22	2022-02-14	17	negative	≥40	862	n.a.	n.a.	-	-	-	-
Gallus gallus domesticus		22	2022-02-14	18	negative	≥40	863	n.a.	n.a.	-	-	-	-
Gallus gallus domesticus		22	2022-02-14	19	negative	≥40	864	n.a.	n.a.	-	-	-	-
Gallus gallus domesticus		22	2022-02-14	20	negative	≥40	865	n.a.	n.a.	-	-	-	-
Balearica regulorum gibbericeps		25	2022-02-14	1	negative	≥40	866	n.a.	n.a.	-	-	-	-
Balearica regulorum gibbericeps		25	2022-02-14	2	negative	≥40	867	n.a.	n.a.	-	-	-	-
Anthropoides virgo		25	2022-02-14	3	negative	≥40	868	n.a.	n.a.	-	-	-	-
Anthropoides virgo		25	2022-02-14	4	negative	≥40	869	n.a.	n.a.	-	-	-	-
Anthropoides virgo		25	2022-02-14	5	negative	≥40	870	n.a.	n.a.	-	-	-	-
Anthropoides virgo		25	2022-02-14	6	negative	≥40	871	n.a.	n.a.	-	-	-	-
Grus antigone	R 9420	25	2022-02-14	7	negative	≥40	872	n.a.	n.a.	-	-	-	-
Grus antigone	-	25	2022-02-14	8	negative	≥40	873	n.a.	n.a.	-	-	-	-
Aratinga solstitialis		2	2022-02-15	12	negative	≥40	874	n.a.	n.a.	-	-	-	-
Aratinga solstitialis		2	2022-02-15	13	negative	≥40	875	n.a.	n.a.	-	-	-	-
Aratinga solstitialis		2	2022-02-15	14	negative	≥40	876	n.a.	n.a.	-	-	-	-
Aratinga solstitialis		2	2022-02-15	15	negative	≥40	877	n.a.	n.a.	-	-	-	-
Aratinga solstitialis		2	2022-02-15	16	negative	≥40	878	n.a.	n.a.	-	-	-	-
Aratinga solstitialis		2	2022-02-15	17	negative	≥40	879	n.a.	n.a.	-	-	-	-
Aratinga solstitialis		2	2022-02-15	18	negative	≥40	880	n.a.	n.a.	-	-	-	-
Aratinga solstitialis		2	2022-02-15	19	negative	≥40	881	n.a.	n.a.	-	-	-	-
Aratinga solstitialis		2	2022-02-15	20	negative	≥40	882	n.a.	n.a.	-	-	-	-
Aratinga solstitialis		2	2022-02-15	21	negative	≥40	883	n.a.	n.a.	-	-	-	-
Aratinga solstitialis		2	2022-02-15	22	negative	≥40	884	n.a.	n.a.	-	-	-	-
Aratinga solstitialis		2	2022-02-15	23	negative	≥40	885	n.a.	n.a.	-	-	-	-
Aratinga solstitialis		2	2022-02-15	24	negative	≥40	886	n.a.	n.a.	-	-	-	-
Aratinga solstitialis		2	2022-02-15	25	negative	≥40	887	n.a.	n.a.	-	-	-	-
Aratinga solstitialis		2	2022-02-15	26	negative	≥40	888	n.a.	n.a.	-	-	-	-
Aratinga solstitialis		2	2022-02-15	27	negative	≥40	889	n.a.	n.a.	-	-	-	-
Aratinga solstitialis		2	2022-02-15	28	negative	≥40	890	n.a.	n.a.	-	-	-	-
Aratinga solstitialis		2	2022-02-15	29	negative	≥40	891	n.a.	n.a.	-	-	-	-
Aratinga solstitialis		2	2022-02-15	30	negative	≥40	892	n.a.	n.a.	-	-	-	-
Aratinga solstitialis		2	2022-02-15	31	negative	≥40	893	n.a.	n.a.	-	-	-	-
Aratinga solstitialis		2	2022-02-15	32	negative	≥40	894	n.a.	n.a.	-	-	-	-
Aratinga solstitialis		2	2022-02-15	33	negative	≥40	895	n.a.	n.a.	-	-	-	-
Ara ararauna		2	2022-02-15	4	negative	≥40	896	n.a.	n.a.	-	-	-	-
Ara ararauna		2	2022-02-15	5	negative	≥40	897	n.a.	n.a.	-	-	-	-
Ara ararauna		2	2022-02-15	6	negative	≥40	898	n.a.	n.a.	-	-	-	-
Ara ararauna		2	2022-02-15	7	negative	≥40	899	n.a.	n.a.	-	-	-	-
Ara macao		2	2022-02-15	8	negative	≥40	900	n.a.	n.a.	-	-	-	-
Ara macao		2	2022-02-15	9	negative	≥40	901	n.a.	n.a.	-	-	-	-
Ara macao		2	2022-02-15	10	negative	≥40	902	n.a.	n.a.	-	-	-	-
Ara macao		2	2022-02-15	11	negative	≥40	903	n.a.	n.a.	-	-	-	-
Anodorhynchus hyacinthinus		3	2022-02-15	1	negative	≥40	904	n.a.	n.a.	-	-	-	-
Anodorhynchus hyacinthinus		3	2022-02-15	2	negative	≥40	905	n.a.	n.a.	-	-	-	-
Anodorhynchus hyacinthinus		3	2022-02-15	3	negative	≥40	906	n.a.	n.a.	-	-	-	-
Lophura edwardsi		5	2022-02-15	41	negative	≥40	907	n.a.	n.a.	-	-	-	-
Lophura edwardsi		5	2022-02-15	42	n.a.	n.a.	908	n.a.	n.a.	-	-	-	-
Phoeniconaias minor		6	2022-02-15	51	negative	≥40	909	n.a.	n.a.	-	-	-	-
Phoeniconaias minor		6	2022-02-15	52	negative	≥40	910	n.a.	n.a.	-	-	-	-
Phoeniconaias minor		6	2022-02-15	53	negative	≥40	911	n.a.	n.a.	-	-	-	-
Phoeniconaias minor		6	2022-02-15	54	negative	≥40	912	n.a.	n.a.	-	-	-	-
Phoeniconaias minor		6	2022-02-15	55	negative	≥40	913	n.a.	n.a.	-	-	-	-
Phoeniconaias minor		6	2022-02-15	56	negative	≥40	914	n.a.	n.a.	-	-	-	-
Phoeniconaias minor		6	2022-02-15	57	negative	≥40	915	n.a.	n.a.	-	-	-	-
Phoeniconaias minor		6	2022-02-15	58	negative	≥40	916	n.a.	n.a.	-	-	-	-
Phoeniconaias minor		6	2022-02-15	59	negative	≥40	917	n.a.	n.a.	-	-	-	-
Phoeniconaias minor		6	2022-02-15	60	negative	≥40	918	n.a.	n.a.	-	-	-	-
Phoeniconaias minor		6	2022-02-15	61	negative	≥40	919	n.a.	n.a.	-	-	-	-
Phoeniconaias minor		6	2022-02-15	62	negative	≥40	920	n.a.	n.a.	-	-	-	-
Phoeniconaias minor		6	2022-02-15	63	negative	≥40	921	n.a.	n.a.	-	-	-	-
Phoeniconaias minor		6	2022-02-15	64	negative	≥40	922	n.a.	n.a.	-	-	-	-
Phoeniconaias minor		6	2022-02-15	65	negative	≥40	923	n.a.	n.a.	-	-	-	-
Phoeniconaias minor		6	2022-02-15	66	negative	≥40	924	n.a.	n.a.	-	-	-	-
Phoeniconaias minor		6	2022-02-15	67	negative	≥40	925	n.a.	n.a.	-	-	-	-
Phoeniconaias minor		6	2022-02-15	68	negative	≥40	926	n.a.	n.a.	-	-	-	-
Phoeniconaias minor		6	2022-02-15	69	negative	≥40	927	n.a.	n.a.	-	-	-	-
Phoeniconaias minor		6	2022-02-15	70	negative	≥40	928	n.a.	n.a.	-	-	-	-
Phoeniconaias minor		6	2022-02-15	71	negative	≥40	929	n.a.	n.a.	-	-	-	-
Phoeniconaias minor		6	2022-02-15	72	negative	≥40	930	n.a.	n.a.	-	-	-	-
Phoeniconaias minor		6	2022-02-15	73	negative	≥40	931	n.a.	n.a.	-	-	-	-
Phoeniconaias minor		6	2022-02-15	74	negative	≥40	932	n.a.	n.a.	-	-	-	-
Phoeniconaias minor		6	2022-02-15	75	negative	≥40	933	n.a.	n.a.	-	-	-	-
Phoeniconaias minor		6	2022-02-15	76	negative	≥40	934	n.a.	n.a.	-	-	-	-
Phoeniconaias minor		6	2022-02-15	77	negative	≥40	935	n.a.	n.a.	-	-	-	-
Phoeniconaias minor		6	2022-02-15	78	negative	≥40	936	n.a.	n.a.	-	-	-	-
Phoeniconaias minor		6	2022-02-15	79	negative	≥40	937	n.a.	n.a.	-	-	-	-
Phoeniconaias minor		6	2022-02-15	80	negative	≥40	938	n.a.	n.a.	-	-	-	-
Phoeniconaias minor		6	2022-02-15	81	negative	≥40	939	n.a.	n.a.	-	-	-	-
Phoeniconaias minor		6	2022-02-15	82	negative	≥40	940	n.a.	n.a.	-	-	-	-
Phoeniconaias minor		6	2022-02-15	83	negative	≥40	941	n.a.	n.a.	-	-	-	-
Phoeniconaias minor		6	2022-02-15	84	negative	≥40	942	n.a.	n.a.	-	-	-	-
Phoeniconaias minor		6	2022-02-15	85	negative	≥40	943	n.a.	n.a.	-	-	-	-
Phoeniconaias minor		6	2022-02-15	86	negative	≥40	944	n.a.	n.a.	-	-	-	-
Phoeniconaias minor		6	2022-02-15	87	negative	≥40	945	n.a.	n.a.	-	-	-	-
Phoeniconaias minor		6	2022-02-15	88	negative	≥40	946	n.a.	n.a.	-	-	-	-
Phoeniconaias minor		6	2022-02-15	89	negative	≥40	947	n.a.	n.a.	-	-	-	-
Phoeniconaias minor		6	2022-02-15	90	negative	≥40	948	n.a.	n.a.	-	-	-	-
Phoeniconaias minor		6	2022-02-15	91	negative	≥40	949	n.a.	n.a.	-	-	-	-
Phoeniconaias minor		6	2022-02-15	92	negative	≥40	950	n.a.	n.a.	-	-	-	-
Phoeniconaias minor		6	2022-02-15	93	negative	≥40	951	n.a.	n.a.	-	-	-	-
Phoeniconaias minor		6	2022-02-15	94	negative	≥40	952	n.a.	n.a.	-	-	-	-
Phoeniconaias minor		6	2022-02-15	95	negative	≥40	953	n.a.	n.a.	-	-	-	-
Phoeniconaias minor		6	2022-02-15	96	negative	≥40	954	n.a.	n.a.	-	-	-	-
Phoeniconaias minor		6	2022-02-15	97	negative	≥40	955	n.a.	n.a.	-	-	-	-
Phoeniconaias minor		6	2022-02-15	98	negative	≥40	956	n.a.	n.a.	-	-	-	-
Phoeniconaias minor		6	2022-02-15	99	negative	≥40	957	n.a.	n.a.	-	-	-	-
Phoeniconaias minor		6	2022-02-15	100	negative	≥40	958	n.a.	n.a.	-	-	-	-
Phoeniconaias minor		6	2022-02-15	101	negative	≥40	959	n.a.	n.a.	-	-	-	-
Phoeniconaias minor		6	2022-02-15	102	negative	≥40	960	n.a.	n.a.	-	-	-	-
Phoeniconaias minor		6	2022-02-15	103	negative	≥40	961	n.a.	n.a.	-	-	-	-
Phoeniconaias minor		6	2022-02-15	104	negative	≥40	962	n.a.	n.a.	-	-	-	-
Phoeniconaias minor		6	2022-02-15	105	negative	≥40	963	n.a.	n.a.	-	-	-	-
Phoeniconaias minor		6	2022-02-15	106	n.a.	n.a.	964	n.a.	n.a.	-	-	-	-
Phoeniconaias minor		6	2022-02-15	107	n.a.	n.a.	965	n.a.	n.a.	-	-	-	-
Phoeniconaias minor		6	2022-02-15	108	n.a.	n.a.	966	n.a.	n.a.	-	-	-	-
Phoeniconaias minor		6	2022-02-15	109	n.a.	n.a.	967	n.a.	n.a.	-	-	-	-
Phoeniconaias minor		6	2022-02-15	110	n.a.	n.a.	968	n.a.	n.a.	-	-	-	-
(mixed species)		7	2022-02-15	111	negative	≥40	969	n.a.	n.a.	-	-	-	-
(mixed species)		7	2022-02-15	112	negative	≥40	970	n.a.	n.a.	-	-	-	-
(mixed species)		7	2022-02-15	113	negative	≥40	971	n.a.	n.a.	-	-	-	-
(mixed species)		7	2022-02-15	114	negative	≥40	972	n.a.	n.a.	-	-	-	-
(mixed species)		7	2022-02-15	115	negative	≥40	973	n.a.	n.a.	-	-	-	-
(mixed species)		7	2022-02-15	116	negative	≥40	974	n.a.	n.a.	-	-	-	-
(mixed species)		7	2022-02-15	117	negative	≥40	975	n.a.	n.a.	-	-	-	-
(mixed species)		7	2022-02-15	118	negative	≥40	976	n.a.	n.a.	-	-	-	-
(mixed species)		7	2022-02-15	119	negative	≥40	977	n.a.	n.a.	-	-	-	-
Anas bernieri		7	2022-02-15	120	negative	≥40	978	n.a.	n.a.	-	-	-	-
(mixed species)		7	2022-02-15	121	negative	≥40	979	n.a.	n.a.	-	-	-	-
(mixed species)		7	2022-02-15	122	negative	≥40	980	n.a.	n.a.	-	-	-	-
(mixed species)		7	2022-02-15	123	negative	≥40	981	n.a.	n.a.	-	-	-	-
(mixed species)		7	2022-02-15	124	negative	≥40	982	n.a.	n.a.	-	-	-	-
(mixed species)		7	2022-02-15	125	negative	≥40	983	n.a.	n.a.	-	-	-	-
(mixed species)		7	2022-02-15	126	negative	≥40	984	n.a.	n.a.	-	-	-	-
(mixed species)		7	2022-02-15	127	negative	≥40	985	n.a.	n.a.	-	-	-	-
(mixed species)		7	2022-02-15	128	negative	≥40	986	n.a.	n.a.	-	-	-	-
(mixed species)		7	2022-02-15	129	negative	≥40	987	n.a.	n.a.	-	-	-	-
(mixed species)		7	2022-02-15	130	negative	≥40	988	n.a.	n.a.	-	-	-	-
Ara macao		7	2022-02-15	131	negative	≥40	989	n.a.	n.a.	-	-	-	-
Ara macao		7	2022-02-15	132	negative	≥40	990	n.a.	n.a.	-	-	-	-
(mixed species)		7	2022-02-15	133	negative	≥40	991	n.a.	n.a.	-	-	-	-
(mixed species)		7	2022-02-15	134	negative	≥40	992	n.a.	n.a.	-	-	-	-
(mixed species)		7	2022-02-15	135	negative	≥40	993	n.a.	n.a.	-	-	-	-
(mixed species)		7	2022-02-15	136	negative	≥40	994	n.a.	n.a.	-	-	-	-
(mixed species)		7	2022-02-15	137	negative	≥40	995	n.a.	n.a.	-	-	-	-
(mixed species)		7	2022-02-15	138	negative	≥40	996	n.a.	n.a.	-	-	-	-
(mixed species)		7	2022-02-15	139	negative	≥40	997	n.a.	n.a.	-	-	-	-
(mixed species)		7	2022-02-15	140	negative	≥40	998	n.a.	n.a.	-	-	-	-
Rhabdotorrhinus corrugatus		7	2022-02-15	141	negative	≥40	999	n.a.	n.a.	-	-	-	-
Gracula religiosa religiosa		7	2022-02-15	142	negative	≥40	1000	n.a.	n.a.	-	-	-	-
Gracula religiosa religiosa		7	2022-02-15	143	negative	≥40	1001	n.a.	n.a.	-	-	-	-
Gracula religiosa religiosa		7	2022-02-15	144	negative	≥40	1002	n.a.	n.a.	-	-	-	-
Gracula religiosa religiosa		7	2022-02-15	145	negative	≥40	1003	n.a.	n.a.	-	-	-	-
Rollulus rouloul		7	2022-02-15	146	negative	≥40	1004	n.a.	n.a.	-	-	-	-
Trichoglossus forsteni		7	2022-02-15	147	negative	≥40	1005	n.a.	n.a.	-	-	-	-
Trichoglossus forsteni		7	2022-02-15	148	negative	≥40	1006	n.a.	n.a.	-	-	-	-
Trichoglossus forsteni		7	2022-02-15	149	negative	≥40	1007	n.a.	n.a.	-	-	-	-
(mixed species)		7	2022-02-15	150	negative	≥40	1008	n.a.	n.a.	-	-	-	-
Trichoglossus forsteni		7	2022-02-15	151	negative	≥40	1009	n.a.	n.a.	-	-	-	-
Trichoglossus forsteni		7	2022-02-15	152	negative	≥40	1010	n.a.	n.a.	-	-	-	-
Trichoglossus forsteni		7	2022-02-15	153	negative	≥40	1011	n.a.	n.a.	-	-	-	-
Trichoglossus forsteni		7	2022-02-15	154	negative	≥40	1012	n.a.	n.a.	-	-	-	-
Trichoglossus forsteni		7	2022-02-15	155	negative	≥40	1013	n.a.	n.a.	-	-	-	-
Trichoglossus forsteni		7	2022-02-15	156	negative	≥40	1014	n.a.	n.a.	-	-	-	-
(mixed species)		7	2022-02-15	157	negative	≥40	1015	n.a.	n.a.	-	-	-	-
Ramphastos toco		7	2022-02-15	158	negative	≥40	1016	n.a.	n.a.	-	-	-	-
Ramphastos toco		7	2022-02-15	159	negative	≥40	1017	n.a.	n.a.	-	-	-	-
Charmosyna papou goliathina		7	2022-02-15	160	negative	≥40	1018	n.a.	n.a.	-	-	-	-
Charmosyna papou goliathina		7	2022-02-15	161	negative	≥40	1019	n.a.	n.a.	-	-	-	-
Zenaida graysoni		7	2022-02-15	162	negative	≥40	1020	n.a.	n.a.	-	-	-	-
Zenaida graysoni		7	2022-02-15	163	negative	≥40	1021	n.a.	n.a.	-	-	-	-
Carduelis citrinella		7	2022-02-15	164	negative	≥40	1022	n.a.	n.a.	-	-	-	-
Carduelis citrinella		7	2022-02-15	165	negative	≥40	1023	n.a.	n.a.	-	-	-	-
Carduelis citrinella		7	2022-02-15	166	negative	≥40	1024	n.a.	n.a.	-	-	-	-
Charmosyna placentis		7	2022-02-15	167	negative	≥40	1025	n.a.	n.a.	-	-	-	-
Charmosyna placentis		7	2022-02-15	168	negative	≥40	1026	n.a.	n.a.	-	-	-	-
Pycnonotus jocosus		7	2022-02-15	169	negative	≥40	1027	n.a.	n.a.	-	-	-	-
Pycnonotus jocosus		7	2022-02-15	170	negative	≥40	1028	n.a.	n.a.	-	-	-	-
Phoenicopterus ruber ruber		17	2022-02-15	291	negative	≥40	1029	n.a.	n.a.	-	-	-	-
Phoenicopterus ruber ruber		17	2022-02-15	292	negative	≥40	1030	n.a.	n.a.	-	-	-	-
Phoenicopterus ruber ruber		17	2022-02-15	293	negative	≥40	1031	n.a.	n.a.	-	-	-	-
Phoenicopterus ruber ruber		17	2022-02-15	294	negative	≥40	1032	n.a.	n.a.	-	-	-	-
Phoenicopterus ruber ruber		17	2022-02-15	295	negative	≥40	1033	n.a.	n.a.	-	-	-	-
Phoenicopterus ruber ruber		17	2022-02-15	296	negative	≥40	1034	n.a.	n.a.	-	-	-	-
Phoenicopterus ruber ruber		17	2022-02-15	297	negative	≥40	1035	n.a.	n.a.	-	-	-	-
Phoenicopterus ruber ruber		17	2022-02-15	298	negative	≥40	1036	n.a.	n.a.	-	-	-	-
Phoenicopterus ruber ruber		17	2022-02-15	299	negative	≥40	1037	n.a.	n.a.	-	-	-	-
Phoenicopterus ruber ruber		17	2022-02-15	300	negative	≥40	1038	n.a.	n.a.	-	-	-	-
Phoenicopterus ruber ruber		17	2022-02-15	301	negative	≥40	1039	n.a.	n.a.	-	-	-	-
Phoenicopterus ruber ruber		17	2022-02-15	302	negative	≥40	1040	n.a.	n.a.	-	-	-	-
Phoenicopterus ruber ruber		17	2022-02-15	303	negative	≥40	1041	n.a.	n.a.	-	-	-	-
Phoenicopterus ruber ruber		17	2022-02-15	304	negative	≥40	1042	n.a.	n.a.	-	-	-	-
Phoenicopterus ruber ruber		17	2022-02-15	305	negative	≥40	1043	n.a.	n.a.	-	-	-	-
Phoenicopterus ruber ruber		17	2022-02-15	306	negative	≥40	1044	n.a.	n.a.	-	-	-	-
Phoenicopterus ruber ruber		17	2022-02-15	307	negative	≥40	1045	n.a.	n.a.	-	-	-	-
Phoenicopterus ruber ruber		17	2022-02-15	308	negative	≥40	1046	n.a.	n.a.	-	-	-	-
Phoenicopterus ruber ruber		17	2022-02-15	309	negative	≥40	1047	n.a.	n.a.	-	-	-	-
Phoenicopterus ruber ruber		17	2022-02-15	310	negative	≥40	1048	n.a.	n.a.	-	-	-	-
Phoenicopterus ruber ruber		17	2022-02-15	311	negative	≥40	1049	n.a.	n.a.	-	-	-	-
Phoenicopterus ruber ruber		17	2022-02-15	312	negative	≥40	1050	n.a.	n.a.	-	-	-	-
Phoenicopterus ruber ruber		17	2022-02-15	313	negative	≥40	1051	n.a.	n.a.	-	-	-	-
Phoenicopterus ruber ruber		17	2022-02-15	314	negative	≥40	1052	n.a.	n.a.	-	-	-	-
Phoenicopterus ruber ruber		17	2022-02-15	315	negative	≥40	1053	n.a.	n.a.	-	-	-	-
Phoenicopterus ruber ruber		17	2022-02-15	316	negative	≥40	1054	n.a.	n.a.	-	-	-	-
Phoenicopterus ruber ruber		17	2022-02-15	317	negative	≥40	1055	n.a.	n.a.	-	-	-	-
Phoenicopterus ruber ruber		17	2022-02-15	318	negative	≥40	1056	n.a.	n.a.	-	-	-	-
Phoenicopterus ruber ruber		17	2022-02-15	319	negative	≥40	1057	n.a.	n.a.	-	-	-	-
Phoenicopterus ruber ruber		17	2022-02-15	320	negative	≥40	1058	n.a.	n.a.	-	-	-	-
Phoenicopterus ruber ruber		17	2022-02-15	321	negative	≥40	1059	n.a.	n.a.	-	-	-	-
Phoenicopterus ruber ruber		17	2022-02-15	322	negative	≥40	1060	n.a.	n.a.	-	-	-	-
Phoenicopterus ruber ruber		17	2022-02-15	323	negative	≥40	1061	n.a.	n.a.	-	-	-	-
Phoenicopterus ruber ruber		17	2022-02-15	324	negative	≥40	1062	n.a.	n.a.	-	-	-	-
Phoenicopterus ruber ruber		17	2022-02-15	325	negative	≥40	1063	n.a.	n.a.	-	-	-	-
Phoenicopterus ruber ruber		17	2022-02-15	326	negative	≥40	1064	n.a.	n.a.	-	-	-	-
Phoenicopterus ruber ruber		17	2022-02-15	327	negative	≥40	1065	n.a.	n.a.	-	-	-	-
Phoenicopterus ruber ruber		17	2022-02-15	328	negative	≥40	1066	n.a.	n.a.	-	-	-	-
Phoenicopterus ruber ruber		17	2022-02-15	329	negative	≥40	1067	n.a.	n.a.	-	-	-	-
Phoenicopterus ruber ruber		17	2022-02-15	330	negative	≥40	1068	n.a.	n.a.	-	-	-	-
Phoenicopterus ruber ruber		17	2022-02-15	331	negative	≥40	1069	n.a.	n.a.	-	-	-	-
Phoenicopterus ruber ruber		17	2022-02-15	332	negative	≥40	1070	n.a.	n.a.	-	-	-	-
Phoenicopterus ruber ruber		17	2022-02-15	333	negative	≥40	1071	n.a.	n.a.	-	-	-	-
Phoenicopterus ruber ruber		17	2022-02-15	334	negative	≥40	1072	n.a.	n.a.	-	-	-	-
Phoenicopterus ruber ruber		17	2022-02-15	335	negative	≥40	1073	n.a.	n.a.	-	-	-	-
Phoenicopterus ruber ruber		17	2022-02-15	336	negative	≥40	1074	n.a.	n.a.	-	-	-	-
Phoenicopterus ruber ruber		17	2022-02-15	337	negative	≥40	1075	n.a.	n.a.	-	-	-	-
Phoenicopterus ruber ruber		17	2022-02-15	338	negative	≥40	1076	n.a.	n.a.	-	-	-	-
Phoenicopterus ruber ruber		17	2022-02-15	339	negative	≥40	1077	n.a.	n.a.	-	-	-	-
Phoenicopterus ruber ruber		17	2022-02-15	340	negative	≥40	1078	n.a.	n.a.	-	-	-	-
Branta sandvicensis	246	21	2022-02-15	1	negative	≥40	1079	n.a.	n.a.	-	-	-	-
Cacatua goffiniana		8	2022-02-15	171	negative	≥40	1080	n.a.	n.a.	-	-	-	-
Cacatua goffiniana		8	2022-02-15	172	negative	≥40	1081	n.a.	n.a.	-	-	-	-
Cacatua sulphurea citrinocristata		9	2022-02-15	181	negative	≥40	1082	n.a.	n.a.	-	-	-	-
Cacatua sulphurea citrinocristata		9	2022-02-15	182	negative	≥40	1083	n.a.	n.a.	-	-	-	-
Cacatua sulphurea citrinocristata		9	2022-02-15	183	negative	≥40	1084	n.a.	n.a.	-	-	-	-
Cacatua sulphurea citrinocristata		9	2022-02-15	184	negative	≥40	1085	n.a.	n.a.	-	-	-	-
Cacatua sulphurea citrinocristata		9	2022-02-15	185	negative	≥40	1086	n.a.	n.a.	-	-	-	-
Cacatua sulphurea citrinocristata		9	2022-02-15	186	negative	≥40	1087	n.a.	n.a.	-	-	-	-
Cacatua sulphurea citrinocristata		9	2022-02-15	187	negative	≥40	1088	n.a.	n.a.	-	-	-	-
Numenius arquata		9	2022-02-15	188	negative	≥40	1089	n.a.	n.a.	-	-	-	-
Numenius arquata		9	2022-02-15	189	negative	≥40	1090	n.a.	n.a.	-	-	-	-
Bubo bubo		9	2022-02-15	190	negative	≥40	1091	n.a.	n.a.	-	-	-	-
Calyptorhynchus banksii		13	2022-02-15	191	negative	≥40	1092	n.a.	n.a.	-	-	-	-
Calyptorhynchus banksii		13	2022-02-15	192	negative	≥40	1093	n.a.	n.a.	-	-	-	-
Calyptorhynchus banksii		13	2022-02-15	193	negative	≥40	1094	n.a.	n.a.	-	-	-	-
Calyptorhynchus banksii		13	2022-02-15	194	negative	≥40	1095	n.a.	n.a.	-	-	-	-
Lophochroa leadbeateri		13	2022-02-15	195	negative	≥40	1096	n.a.	n.a.	-	-	-	-
Lophochroa leadbeateri		13	2022-02-15	196	negative	≥40	1097	n.a.	n.a.	-	-	-	-
Lophochroa leadbeateri		13	2022-02-15	197	negative	≥40	1098	n.a.	n.a.	-	-	-	-
(mixed species)		14	2022-02-15	211	negative	≥40	1099	n.a.	n.a.	-	-	-	-
(mixed species)		14	2022-02-15	212	negative	≥40	1100	n.a.	n.a.	-	-	-	-
(mixed species)		14	2022-02-15	213	negative	≥40	1101	n.a.	n.a.	-	-	-	-
(mixed species)		14	2022-02-15	214	negative	≥40	1102	n.a.	n.a.	-	-	-	-
(mixed species)		14	2022-02-15	215	negative	≥40	1103	n.a.	n.a.	-	-	-	-
(mixed species)		14	2022-02-15	216	negative	≥40	1104	n.a.	n.a.	-	-	-	-
(mixed species)		14	2022-02-15	217	negative	≥40	1105	n.a.	n.a.	-	-	-	-
(mixed species)		14	2022-02-15	218	negative	≥40	1106	n.a.	n.a.	-	-	-	-
(mixed species)		14	2022-02-15	219	negative	≥40	1107	n.a.	n.a.	-	-	-	-
(mixed species)		14	2022-02-15	220	negative	≥40	1108	n.a.	n.a.	-	-	-	-
(mixed species)		14	2022-02-15	221	negative	≥40	1109	n.a.	n.a.	-	-	-	-
(mixed species)		14	2022-02-15	222	negative	≥40	1110	n.a.	n.a.	-	-	-	-
(mixed species)		14	2022-02-15	223	negative	≥40	1111	n.a.	n.a.	-	-	-	-
(mixed species)		14	2022-02-15	224	negative	≥40	1112	n.a.	n.a.	-	-	-	-
(mixed species)		14	2022-02-15	225	negative	≥40	1113	n.a.	n.a.	-	-	-	-
(mixed species)		14	2022-02-15	226	negative	≥40	1114	n.a.	n.a.	-	-	-	-
(mixed species)		14	2022-02-15	227	negative	≥40	1115	n.a.	n.a.	-	-	-	-
(mixed species)		14	2022-02-15	228	negative	≥40	1116	n.a.	n.a.	-	-	-	-
(mixed species)		14	2022-02-15	229	negative	≥40	1117	n.a.	n.a.	-	-	-	-
(mixed species)		14	2022-02-15	230	negative	≥40	1118	n.a.	n.a.	-	-	-	-
(mixed species)		14	2022-02-15	231	negative	≥40	1119	n.a.	n.a.	-	-	-	-
(mixed species)		14	2022-02-15	232	negative	≥40	1120	n.a.	n.a.	-	-	-	-
(mixed species)		14	2022-02-15	233	negative	≥40	1121	n.a.	n.a.	-	-	-	-
(mixed species)		14	2022-02-15	234	negative	≥40	1122	n.a.	n.a.	-	-	-	-
(mixed species)		14	2022-02-15	235	negative	≥40	1123	n.a.	n.a.	-	-	-	-
(mixed species)		14	2022-02-15	236	negative	≥40	1124	n.a.	n.a.	-	-	-	-
(mixed species)		14	2022-02-15	237	negative	≥40	1125	n.a.	n.a.	-	-	-	-
(mixed species)		14	2022-02-15	238	negative	≥40	1126	n.a.	n.a.	-	-	-	-
(mixed species)		14	2022-02-15	239	negative	≥40	1127	n.a.	n.a.	-	-	-	-
(mixed species)		14	2022-02-15	240	negative	≥40	1128	n.a.	n.a.	-	-	-	-
(mixed species)		14	2022-02-15	241	negative	≥40	1129	n.a.	n.a.	-	-	-	-
(mixed species)		14	2022-02-15	242	negative	≥40	1130	n.a.	n.a.	-	-	-	-
(mixed species)		14	2022-02-15	243	negative	≥40	1131	n.a.	n.a.	-	-	-	-
(mixed species)		14	2022-02-15	244	negative	≥40	1132	n.a.	n.a.	-	-	-	-
(mixed species)		14	2022-02-15	245	negative	≥40	1133	n.a.	n.a.	-	-	-	-
(mixed species)		14	2022-02-15	246	negative	≥40	1134	n.a.	n.a.	-	-	-	-
(mixed species)		14	2022-02-15	247	negative	≥40	1135	n.a.	n.a.	-	-	-	-
(mixed species)		14	2022-02-15	248	negative	≥40	1136	n.a.	n.a.	-	-	-	-
(mixed species)		14	2022-02-15	249	negative	≥40	1137	n.a.	n.a.	-	-	-	-
(mixed species)		14	2022-02-15	250	negative	≥40	1138	n.a.	n.a.	-	-	-	-
(mixed species)		14	2022-02-15	251	negative	≥40	1139	n.a.	n.a.	-	-	-	-
(mixed species)		14	2022-02-15	252	negative	≥40	1140	n.a.	n.a.	-	-	-	-
(mixed species)		14	2022-02-15	253	negative	≥40	1141	n.a.	n.a.	-	-	-	-
(mixed species)		14	2022-02-15	254	negative	≥40	1142	n.a.	n.a.	-	-	-	-
(mixed species)		14	2022-02-15	255	negative	≥40	1143	n.a.	n.a.	-	-	-	-
(mixed species)		14	2022-02-15	256	negative	≥40	1144	n.a.	n.a.	-	-	-	-
(mixed species)		14	2022-02-15	257	negative	≥40	1145	n.a.	n.a.	-	-	-	-
(mixed species)		14	2022-02-15	258	negative	≥40	1146	n.a.	n.a.	-	-	-	-
(mixed species)		14	2022-02-15	259	negative	≥40	1147	n.a.	n.a.	-	-	-	-
(mixed species)		14	2022-02-15	260	negative	≥40	1148	n.a.	n.a.	-	-	-	-
(mixed species)		14	2022-02-15	261	negative	≥40	1149	n.a.	n.a.	-	-	-	-
(mixed species)		14	2022-02-15	262	negative	≥40	1150	n.a.	n.a.	-	-	-	-
(mixed species)		14	2022-02-15	263	negative	≥40	1151	n.a.	n.a.	-	-	-	-
(mixed species)		14	2022-02-15	264	negative	≥40	1152	n.a.	n.a.	-	-	-	-
(mixed species)		14	2022-02-15	265	negative	≥40	1153	n.a.	n.a.	-	-	-	-
(mixed species)		14	2022-02-15	266	negative	≥40	1154	n.a.	n.a.	-	-	-	-
(mixed species)		14	2022-02-15	267	negative	≥40	1155	n.a.	n.a.	-	-	-	-
(mixed species)		14	2022-02-15	268	negative	≥40	1156	n.a.	n.a.	-	-	-	-
(mixed species)		14	2022-02-15	269	negative	≥40	1157	n.a.	n.a.	-	-	-	-
(mixed species)		14	2022-02-15	270	negative	≥40	1158	n.a.	n.a.	-	-	-	-
Tauraco erythrolophus		23	2022-02-15	371	negative	≥40	1159	n.a.	n.a.	-	-	-	-
Eolophus roseicapilla		23	2022-02-15	374	negative	≥40	1160	n.a.	n.a.	-	-	-	-
Eolophus roseicapilla		23	2022-02-15	375	negative	≥40	1161	n.a.	n.a.	-	-	-	-
Trichoglossus haematodus rubritorques		23	2022-02-15	372	negative	≥40	1162	n.a.	n.a.	-	-	-	-
Trichoglossus haematodus rubritorques		23	2022-02-15	373	negative	≥40	1163	n.a.	n.a.	-	-	-	-
Cereopsis novaehollandiae		23	2022-02-15	376	negative	≥40	1164	n.a.	n.a.	-	-	-	-
Cereopsis novaehollandiae		23	2022-02-15	377	negative	≥40	1165	n.a.	n.a.	-	-	-	-
Vanellus armatus		24	2022-02-15	363	negative	≥40	1166	n.a.	n.a.	-	-	-	-
Vanellus armatus		24	2022-02-15	364	negative	≥40	1167	n.a.	n.a.	-	-	-	-
Psittacus erithacus		24	2022-02-15	341	negative	≥40	1168	n.a.	n.a.	-	-	-	-
Psittacus erithacus		24	2022-02-15	342	negative	≥40	1169	n.a.	n.a.	-	-	-	-
Psittacus erithacus		24	2022-02-15	343	negative	≥40	1170	n.a.	n.a.	-	-	-	-
Ploceus cucullata		24	2022-02-15	344	negative	≥40	1171	n.a.	n.a.	-	-	-	-
Ploceus cucullata		24	2022-02-15	345	negative	≥40	1172	n.a.	n.a.	-	-	-	-
Ploceus cucullata		24	2022-02-15	346	negative	≥40	1173	n.a.	n.a.	-	-	-	-
Ploceus cucullata		24	2022-02-15	347	negative	≥40	1174	n.a.	n.a.	-	-	-	-
Ploceus cucullata		24	2022-02-15	348	negative	≥40	1175	n.a.	n.a.	-	-	-	-
Ploceus cucullata		24	2022-02-15	349	negative	≥40	1176	n.a.	n.a.	-	-	-	-
Ploceus cucullata		24	2022-02-15	350	negative	≥40	1177	n.a.	n.a.	-	-	-	-
Ploceus cucullata		24	2022-02-15	351	negative	≥40	1178	n.a.	n.a.	-	-	-	-
Ploceus cucullata		24	2022-02-15	352	negative	≥40	1179	n.a.	n.a.	-	-	-	-
Ploceus cucullata		24	2022-02-15	353	negative	≥40	1180	n.a.	n.a.	-	-	-	-
Ploceus cucullata		24	2022-02-15	354	negative	≥40	1181	n.a.	n.a.	-	-	-	-
Ploceus cucullata		24	2022-02-15	355	negative	≥40	1182	n.a.	n.a.	-	-	-	-
Ploceus cucullata		24	2022-02-15	356	negative	≥40	1183	n.a.	n.a.	-	-	-	-
Ploceus cucullata		24	2022-02-15	357	negative	≥40	1184	n.a.	n.a.	-	-	-	-
Ploceus cucullata		24	2022-02-15	358	negative	≥40	1185	n.a.	n.a.	-	-	-	-
Ploceus cucullata		24	2022-02-15	359	negative	≥40	1186	n.a.	n.a.	-	-	-	-
Ploceus cucullata		24	2022-02-15	360	negative	≥40	1187	n.a.	n.a.	-	-	-	-
Ploceus cucullata		24	2022-02-15	361	negative	≥40	1188	n.a.	n.a.	-	-	-	-
Leptoptilos crumeniferus		24	2022-02-15	362	negative	≥40	1189	n.a.	n.a.	-	-	-	-
Spheniscus magellanicus		4	2022-02-16	11	negative	≥40	1190	n.a.	n.a.	-	-	-	-
Spheniscus magellanicus		4	2022-02-16	12	negative	≥40	1191	n.a.	n.a.	-	-	-	-
Spheniscus magellanicus		4	2022-02-16	13	negative	≥40	1192	n.a.	n.a.	-	-	-	-
Spheniscus magellanicus		4	2022-02-16	14	negative	≥40	1193	n.a.	n.a.	-	-	-	-
Spheniscus magellanicus		4	2022-02-16	15	negative	≥40	1194	n.a.	n.a.	-	-	-	-
Spheniscus magellanicus		4	2022-02-16	16	negative	≥40	1195	n.a.	n.a.	-	-	-	-
Spheniscus magellanicus		4	2022-02-16	17	negative	≥40	1196	n.a.	n.a.	-	-	-	-
Spheniscus magellanicus		4	2022-02-16	18	negative	≥40	1197	n.a.	n.a.	-	-	-	-
Spheniscus magellanicus		4	2022-02-16	19	negative	≥40	1198	n.a.	n.a.	-	-	-	-
Spheniscus magellanicus		4	2022-02-16	20	negative	≥40	1199	n.a.	n.a.	-	-	-	-
Spheniscus magellanicus		4	2022-02-16	21	negative	≥40	1200	n.a.	n.a.	-	-	-	-
Spheniscus magellanicus		4	2022-02-16	22	negative	≥40	1201	n.a.	n.a.	-	-	-	-
Spheniscus humboldti		4	2022-02-16	31	negative	≥40	1202	n.a.	n.a.	-	-	-	-
Spheniscus humboldti		4	2022-02-16	32	negative	≥40	1203	n.a.	n.a.	-	-	-	-
Spheniscus humboldti		4	2022-02-16	33	negative	≥40	1204	n.a.	n.a.	-	-	-	-
Spheniscus humboldti		4	2022-02-16	34	negative	≥40	1205	n.a.	n.a.	-	-	-	-
Spheniscus humboldti		4	2022-02-16	35	negative	≥40	1206	n.a.	n.a.	-	-	-	-
Spheniscus humboldti		4	2022-02-16	36	negative	≥40	1207	n.a.	n.a.	-	-	-	-
Spheniscus humboldti		4	2022-02-16	37	negative	≥40	1208	n.a.	n.a.	-	-	-	-
Spheniscus humboldti		4	2022-02-16	38	negative	≥40	1209	n.a.	n.a.	-	-	-	-
Spheniscus humboldti		4	2022-02-16	39	negative	≥40	1210	n.a.	n.a.	-	-	-	-
Spheniscus humboldti		4	2022-02-16	40	negative	≥40	1211	n.a.	n.a.	-	-	-	-
Spheniscus humboldti		4	2022-02-16	41	negative	≥40	1212	n.a.	n.a.	-	-	-	-
Spheniscus humboldti		4	2022-02-16	42	negative	≥40	1213	n.a.	n.a.	-	-	-	-
Spheniscus humboldti		4	2022-02-16	43	negative	≥40	1214	n.a.	n.a.	-	-	-	-
Spheniscus humboldti		4	2022-02-16	44	negative	≥40	1215	n.a.	n.a.	-	-	-	-
Spheniscus humboldti		4	2022-02-16	45	negative	≥40	1216	n.a.	n.a.	-	-	-	-
Spheniscus humboldti		4	2022-02-16	46	negative	≥40	1217	n.a.	n.a.	-	-	-	-
Spheniscus humboldti		4	2022-02-16	47	negative	≥40	1218	n.a.	n.a.	-	-	-	-
Spheniscus humboldti		4	2022-02-16	48	negative	≥40	1219	n.a.	n.a.	-	-	-	-
Spheniscus humboldti		4	2022-02-16	49	negative	≥40	1220	n.a.	n.a.	-	-	-	-
Spheniscus humboldti		4	2022-02-16	50	negative	≥40	1221	n.a.	n.a.	-	-	-	-
Spheniscus humboldti		4	2022-02-16	51	negative	≥40	1222	n.a.	n.a.	-	-	-	-
Spheniscus humboldti		4	2022-02-16	52	negative	≥40	1223	n.a.	n.a.	-	-	-	-
Spheniscus humboldti		4	2022-02-16	53	negative	≥40	1224	n.a.	n.a.	-	-	-	-
Spheniscus humboldti		4	2022-02-16	54	negative	≥40	1225	n.a.	n.a.	-	-	-	-
Spheniscus humboldti		4	2022-02-16	55	negative	≥40	1226	n.a.	n.a.	-	-	-	-
Spheniscus humboldti		4	2022-02-16	56	negative	≥40	1227	n.a.	n.a.	-	-	-	-
Spheniscus humboldti		4	2022-02-16	57	negative	≥40	1228	n.a.	n.a.	-	-	-	-
Spheniscus humboldti		4	2022-02-16	58	negative	≥40	1229	n.a.	n.a.	-	-	-	-
Spheniscus humboldti		4	2022-02-16	59	negative	≥40	1230	n.a.	n.a.	-	-	-	-
Spheniscus humboldti		4	2022-02-16	60	negative	≥40	1231	n.a.	n.a.	-	-	-	-
Somateria mollissima		4	2022-02-16	1	negative	≥40	1232	n.a.	n.a.	-	-	-	-
Somateria mollissima		4	2022-02-16	2	negative	≥40	1233	n.a.	n.a.	-	-	-	-
Somateria mollissima		4	2022-02-16	3	negative	≥40	1234	n.a.	n.a.	-	-	-	-
Bubo bubo		16	2022-02-16	141	negative	≥40	1235	n.a.	n.a.	-	-	-	-
Bubo bubo		16	2022-02-16	142	negative	≥40	1236	n.a.	n.a.	-	-	-	-
Bubo bubo		16	2022-02-16	143	negative	≥40	1237	n.a.	n.a.	-	-	-	-
Strix uralensis		16	2022-02-16	144	negative	≥40	1238	n.a.	n.a.	-	-	-	-
Strix uralensis		16	2022-02-16	145	negative	≥40	1239	n.a.	n.a.	-	-	-	-
Pulsatrix perspicillata		16	2022-02-16	146	negative	≥40	1240	n.a.	n.a.	-	-	-	-
Pulsatrix perspicillata		16	2022-02-16	147	negative	≥40	1241	n.a.	n.a.	-	-	-	-
Dromaius novaehollandiae		13	2022-02-16	121	n.a.	n.a.	1242	n.a.	n.a.	-	-	-	-
Dromaius novaehollandiae		13	2022-02-16	122	negative	≥40	1243	n.a.	n.a.	-	-	-	-
Bubo scandiacus		15	2022-02-16	131	negative	≥40	1244	n.a.	n.a.	-	-	-	-
Bubo scandiacus		15	2022-02-16	132	negative	≥40	1245	n.a.	n.a.	-	-	-	-
Bubo scandiacus		15	2022-02-16	133	negative	≥40	1246	n.a.	n.a.	-	-	-	-
Rhea americana		22	2022-02-16	91	negative	≥40	1247	n.a.	n.a.	-	-	-	-
Rhea americana		22	2022-02-16	92	negative	≥40	1248	n.a.	n.a.	-	-	-	-
Rhea americana		22	2022-02-16	93	negative	≥40	1249	n.a.	n.a.	-	-	-	-
Spheniscus magellanicus		4	2022-02-18	111	negative	≥40	1250	n.a.	n.a.	-	-	-	-
Spheniscus magellanicus		4	2022-02-18	112	n.a.	n.a.	1251	n.a.	n.a.	-	-	-	-
Spheniscus magellanicus		4	2022-02-18	113	n.a.	n.a.	1252	n.a.	n.a.	-	-	-	-
Spheniscus magellanicus		4	2022-02-18	114	n.a.	n.a.	1253	n.a.	n.a.	-	-	-	-
Spheniscus magellanicus		4	2022-02-18	115	n.a.	n.a.	1254	n.a.	n.a.	-	-	-	-
Spheniscus magellanicus		4	2022-02-18	116	negative	≥40	1255	n.a.	n.a.	-	-	-	-
Spheniscus magellanicus		4	2022-02-18	117	n.a.	n.a.	1256	n.a.	n.a.	-	-	-	-
Spheniscus magellanicus		4	2022-02-18	118	negative	≥40	1257	n.a.	n.a.	-	-	-	-
Spheniscus magellanicus		4	2022-02-18	119	negative	≥40	1258	n.a.	n.a.	-	-	-	-
Spheniscus magellanicus		4	2022-02-18	120	n.a.	n.a.	1259	n.a.	n.a.	-	-	-	-
Spheniscus magellanicus		4	2022-02-18	121	negative	≥40	1260	n.a.	n.a.	-	-	-	-
Spheniscus magellanicus		4	2022-02-18	122	n.a.	n.a.	1261	n.a.	n.a.	-	-	-	-
Spheniscus humboldti		4	2022-02-18	131	negative	≥40	1262	n.a.	n.a.	-	-	-	-
Spheniscus humboldti		4	2022-02-18	132	n.a.	n.a.	1263	n.a.	n.a.	-	-	-	-
Spheniscus humboldti		4	2022-02-18	133	negative	≥40	1264	n.a.	n.a.	-	-	-	-
Spheniscus humboldti		4	2022-02-18	134	negative	≥40	1265	n.a.	n.a.	-	-	-	-
Spheniscus humboldti		4	2022-02-18	135	n.a.	n.a.	1266	n.a.	n.a.	-	-	-	-
Spheniscus humboldti		4	2022-02-18	136	negative	≥40	1267	n.a.	n.a.	-	-	-	-
Spheniscus humboldti		4	2022-02-18	137	negative	≥40	1268	n.a.	n.a.	-	-	-	-
Spheniscus humboldti		4	2022-02-18	138	n.a.	n.a.	1269	n.a.	n.a.	-	-	-	-
Spheniscus humboldti		4	2022-02-18	139	n.a.	n.a.	1270	n.a.	n.a.	-	-	-	-
Spheniscus humboldti		4	2022-02-18	140	n.a.	n.a.	1271	n.a.	n.a.	-	-	-	-
Spheniscus humboldti		4	2022-02-18	141	n.a.	n.a.	1272	n.a.	n.a.	-	-	-	-
Spheniscus humboldti		4	2022-02-18	142	negative	≥40	1273	n.a.	n.a.	-	-	-	-
Spheniscus humboldti		4	2022-02-18	143	n.a.	n.a.	1274	n.a.	n.a.	-	-	-	-
Spheniscus humboldti		4	2022-02-18	144	negative	≥40	1275	n.a.	n.a.	-	-	-	-
Spheniscus humboldti		4	2022-02-18	145	negative	≥40	1276	n.a.	n.a.	-	-	-	-
Spheniscus humboldti		4	2022-02-18	146	n.a.	n.a.	1277	n.a.	n.a.	-	-	-	-
Spheniscus humboldti		4	2022-02-18	147	negative	≥40	1278	n.a.	n.a.	-	-	-	-
Spheniscus humboldti		4	2022-02-18	148	n.a.	n.a.	1279	n.a.	n.a.	-	-	-	-
Spheniscus humboldti		4	2022-02-18	149	negative	≥40	1280	n.a.	n.a.	-	-	-	-
Spheniscus humboldti		4	2022-02-18	150	n.a.	n.a.	1281	n.a.	n.a.	-	-	-	-
Spheniscus humboldti		4	2022-02-18	151	n.a.	n.a.	1282	n.a.	n.a.	-	-	-	-
Spheniscus humboldti		4	2022-02-18	152	negative	≥40	1283	n.a.	n.a.	-	-	-	-
Spheniscus humboldti		4	2022-02-18	153	n.a.	n.a.	1284	n.a.	n.a.	-	-	-	-
Spheniscus humboldti		4	2022-02-18	154	negative	≥40	1285	n.a.	n.a.	-	-	-	-
Spheniscus humboldti		4	2022-02-18	155	n.a.	n.a.	1286	n.a.	n.a.	-	-	-	-
Spheniscus humboldti		4	2022-02-18	156	negative	≥40	1287	n.a.	n.a.	-	-	-	-
Spheniscus humboldti		4	2022-02-18	157	n.a.	n.a.	1288	n.a.	n.a.	-	-	-	-
Spheniscus humboldti		4	2022-02-18	158	negative	≥40	1289	n.a.	n.a.	-	-	-	-
Spheniscus humboldti		4	2022-02-18	159	n.a.	n.a.	1290	n.a.	n.a.	-	-	-	-
Spheniscus humboldti		4	2022-02-18	160	negative	≥40	1291	n.a.	n.a.	-	-	-	-
Bubo bubo		16	2022-02-18	191	negative	≥40	1292	n.a.	n.a.	-	-	-	-
Bubo bubo		16	2022-02-18	192	negative	≥40	1293	n.a.	n.a.	-	-	-	-
Bubo bubo		16	2022-02-18	193	negative	≥40	1294	n.a.	n.a.	-	-	-	-
Strix uralensis		16	2022-02-18	194	negative	≥40	1295	n.a.	n.a.	-	-	-	-
Strix uralensis		16	2022-02-18	195	negative	≥40	1296	n.a.	n.a.	-	-	-	-
Pulsatrix perspicillata		16	2022-02-18	196	negative	≥40	1297	n.a.	n.a.	-	-	-	-
Pulsatrix perspicillata		16	2022-02-18	197	negative	≥40	1298	n.a.	n.a.	-	-	-	-
Balearica regulorum gibbericeps	-	25	2022-02-28	81	negative	≥40	1299	101	2023AI05308	87.5458	negative	-	-
Anas clypeata	R hellblau 594918	19	2022-02-18	32	negative	≥40	1300	n.a.	n.a.	-	-	-	-
Balearica regulorum gibbericeps	B 8949	25	2022-02-28	82	negative	≥40	1301	102	2023AI05309	94.4509	negative	-	-
Anas strepera	R 6977	19	2022-02-18	34	negative	≥40	1302	n.a.	n.a.	-	-	-	-
Anthropoides virgo	Alu 0005	25	2022-02-28	83	negative	≥40	1303	103	2023AI05310	67.6271	negative	-	-
Anthropoides virgo	R 15 11 77	25	2022-02-28	85	negative	≥40	1304	105	2023AI05311	79.4093	negative	-	-
Anthropoides virgo	DW 349	25	2022-02-28	86	negative	≥40	1305	106	2023AI05312	73.7757	negative	-	-
Grus antigone	R 9420 = 0,1	25	2022-02-28	87	negative	≥40	1306	107	2023AI05313	88.922	negative	-	-
Grus antigone	ohne Ring = 1,0	25	2022-02-28	88	negative	≥40	1307	108	2023AI05314	84.0851	negative	-	-
Spheniscus humboldti	L g, R s	4	2022-02-28	21	negative	≥40	1308	109	2023AI05315	79.0874	negative	-	-
Spheniscus humboldti	L -, R o	4	2022-02-28	22	negative	≥40	1309	110	2023AI05316	51.9013	negative	-	-
Spheniscus humboldti	L s, R s	4	2022-02-28	23	negative	≥40	1310	111	2023AI05317	54.3238	negative	-	-
Spheniscus humboldti	L s, R g	4	2022-02-28	24	negative	≥40	1311	112	2023AI05318	86.7732	negative	-	-
Spheniscus humboldti	L p, R p	4	2022-02-28	25	negative	≥40	1312	113	2023AI05319	92.0285	negative	-	-
Spheniscus humboldti	L r, R r	4	2022-02-28	26	negative	≥40	1313	114	2023AI05320	53.189	negative	-	-
Spheniscus magellanicus	L w, R b	4	2022-02-28	4	negative	≥40	1314	115	2023AI05321	84.0691	negative	-	-
Anodorhynchus hyacinthinus	Indigo	1	2022-04-19	1	negative	≥40	1315	19	2023AI05322	103.351	negative	-	-
Anodorhynchus hyacinthinus	Henry	1	2022-04-19	2	negative	≥40	1316	20	2023AI05323	111.015	negative	-	-
Anodorhynchus hyacinthinus	Quicker	1	2022-04-19	3	negative	≥40	1317	21	2023AI05324	96.7429	negative	-	-
Rhea americana	Lotti	22	2022-04-19	31	negative	≥40	1318	22	2023AI05325	62.1923	negative	-	-
Rhea americana	Pepe	22	2022-04-19	32	negative	≥40	1319	23	2023AI05326	94.2349	negative	-	-
Anas penelope	R 416	19	2022-02-18	42	negative	≥40	1320	42	n.a.			-	-	-	-	-	-	-	-
Rhea americana	Rose	22	2022-04-19	33	negative	≥40	1321	24	2023AI05327	97.6792	negative	-	-
Radjah radjah	Radjahgans L D11913	14	2022-04-19	6	negative	≥40	1322	27	2023AI05328	54.0931	negative	-	-
Aix sponsa	Brautente R blau 966	14	2022-04-19	13	negative	≥40	1323	34	2023AI05329	99.7124	negative	-	-
Pelecanus onocrotalus	R weiß	10	2022-02-18	1	positive	39.16	1324	1	2023AI05330	8.60562	positive	106.278	negative	-	-	-	-	-	-
Pelecanus onocrotalus	R lila	10	2022-02-18	2	positive	36.81	1325	2	2023AI05331	5.77289	positive	105.652	negative	-	-	-	-	-	-
Pelecanus onocrotalus	L blau	10	2022-02-18	3	negative	≥40	1326	3	2023AI05332	9.59219	positive	4.20736	positive	10	1024	11	2048	9	512
Pelecanus onocrotalus	L gelb	10	2022-02-18	4	negative	≥40	1327	4	2023AI05333	8.87912	positive	4.15728	positive	10	1024	11	2048	7	128
Pelecanus onocrotalus	R gelb	10	2022-02-18	5	positive	31.83	1328	5	2023AI05334	11.1551	positive	4.20736	positive	9	512	3	8	10	1024
Pelecanus onocrotalus	R grün	10	2022-02-18	6	negative	≥40	1329	6	2023AI05335	11.1355	positive	3.85675	positive	11	2048	>13	>8192	10	1024
Cygnus melanocoryphus	DP 810	12	2022-02-18	11	negative	≥40	1330	11	2023AI05336	10.7643	positive	92.7289	negative	-	-	-	-	-	-
Cygnus melanocoryphus	CYO 197	12	2022-02-18	12	negative	≥40	1331	12	2023AI05337	14.8962	positive	77.7026	negative	-	-	-	-	-	-
Cygnus atratus	AS 946-08	11	2022-02-18	21	negative	≥40	1332	21	2023AI05338	24.0391	positive	89.5567	negative	-	-	-	-	-	-
Cygnus atratus	-	11	2022-02-18	22	negative	≥40	1333	22	2023AI05339	18.0708	positive	79.0383	negative	-	-	-	-	-	-
Anas acuta	R SD 452	19	2022-02-18	31	negative	≥40	1334	31	2023AI05340	9.94383	positive	31.0376	positive	-	-	-	-	-	-
Anas acuta	R D 344	19	2022-02-18	33	negative	≥40	1335	33	2023AI05341	9.26007	positive	56.933	suspicious	-	-	-	-	-	-
Netta rufina	R C 376	19	2022-02-18	35	positive	38.4	1336	35	2023AI05343	10.7741	positive	105.51	negative	-	-	-	-	-	-
Branta ruficollis	R rosa Spiral	19	2022-02-18	36	negative	≥40	1337	36	2023AI05344	10.188	positive	3.8484	positive	-	-	-	-	-	-
Branta ruficollis	R NZ 974	19	2022-02-18	37	negative	≥40	1338	37	2023AI05345	9.72894	positive	82.2189	negative	-	-	-	-	-	-
Netta rufina	R grün LF 654	19	2022-02-18	38	negative	≥40	1339	38	2023AI05346	8.7619	positive	100.376	negative	-	-	-	-	-	-
Branta ruficollis	R rot	19	2022-02-18	38	negative	40.39	1340	39	2023AI05347	7.15995	positive	3.8484	positive	-	-	-	-	-	-
Branta ruficollis	R NZ 975	19	2022-02-18	40	negative	≥40	1341	40	2023AI05348	11.243	positive	3.89014	positive	-	-	-	-	-	-
Dendrocygna viduata	R blau KA 029	19	2022-02-18	41	negative	≥40	1342	41	2023AI05349	11.3504	positive	110.093	negative	-	-	-	-	-	-
Dendrocygna viduata	R orange Zoo KA 010	19	2022-02-18	43	negative	≥40	1343	43	2023AI05350	124.425	negative	-	-
Anser anser	R grau	19	2022-02-18	51	positive	34.18	1344	51	2023AI05351	8.83028	positive	3.73153	positive	-	-	-	-	-	-
Anser anser	R gelb	19	2022-02-18	52	negative	≥40	1345	52	2023AI05352	10.7839	positive	3.85675	positive	-	-	-	-	-	-
Anser anser	R blau	19	2022-02-18	53	negative	≥40	1346	53	2023AI05353	6.18315	positive	3.82336	positive	-	-	-	-	-	-
Anser anser	R blau L blau	19	2022-02-18	54	positive	35.62	1347	54	2023AI05354	6.58364	positive	3.73153	positive	-	-	-	-	-	-
Anser cygnoides	R schwarz	19	2022-02-18	55	positive	38.18	1348	55	2023AI05355	5.99756	positive	4.25745	positive	-	-	-	-	-	-
Anser cygnoides	L grau	19	2022-02-18	56	positive	38.45	1349	56	2023AI05356	10.5397	positive	3.79831	positive	-	-	-	-	-	-
Anser indicus	L gelb	19	2022-02-18	57	positive	37.19	1350	57	2023AI05357	9.86569	positive	3.94023	positive	-	-	-	-	-	-
Anser indicus	R rot KA0018	19	2022-02-18	58	negative	≥40	1351	58	2023AI05358	9.34799	positive	4.14058	positive	-	-	-	-	-	-
Anser indicus	R lila	19	2022-02-18	59	positive	37.93	1352	59	2023AI05359	10.0708	positive	3.77327	positive	-	-	-	-	-	-
Anser indicus	R grün	19	2022-02-18	60	positive	37.24	1353	60	2023AI05360	10.3541	positive	94.1481	negative	-	-	-	-	-	-
Anser indicus	R orange Spiral	19	2022-02-18	61	positive	38.2	1354	61	2023AI05361	8.0293	positive	3.80666	positive	-	-	-	-	-	-
Anser indicus	L lila	19	2022-02-18	62	positive	36.51	1355	62	2023AI05362	10.4518	positive	4.85015	positive	-	-	-	-	-	-
Anser indicus	L blau	19	2022-02-18	63	negative	≥40	1356	63	2023AI05363	7.59951	positive	3.73153	positive	-	-	-	-	-	-
Anser indicus	R gelb	19	2022-02-18	64	positive	38.14	1357	64	2023AI05364	7.66789	positive	3.98197	positive	-	-	-	-	-	-
Anser indicus	R rot	19	2022-02-18	65	positive	36.83	1358	65	2023AI05365	8.92796	positive	4.03206	positive	-	-	-	-	-	-
Anser canagicus	R lila	19	2022-02-18	66	negative	≥40	1359	66	2023AI05366	10.4518	positive	22.3808	positive	-	-	-	-	-	-
Anser canagicus	R grau	19	2022-02-18	67	positive	35.31	1360	67	2023AI05367	9.96337	positive	4.0738	positive	-	-	-	-	-	-
Anser canagicus	R grün Zoo KA 050	19	2022-02-18	68	positive	36.49	1361	68	2023AI05368	11.2039	positive	3.89849	positive	-	-	-	-	-	-
Anser canagicus	R rot	19	2022-02-18	69	positive	38.22	1362	69	2023AI05369	6.3199	positive	5.20912	positive	-	-	-	-	-	-
Anser canagicus	R weiß	19	2022-02-18	70	negative	≥40	1363	70	2023AI05370	6.18315	positive	4.0738	positive	-	-	-	-	-	-
Anser canagicus	R schwarz 330	19	2022-02-18	71	negative	≥40	1364	71	2023AI05371	7.11111	positive	3.75657	positive	-	-	-	-	-	-
Dromaius novaehollandiae		13	2022-02-18	171	negative	≥40	1365	n.a.	n.a.	-	-	-	-
Dromaius novaehollandiae		13	2022-02-18	172	negative	≥40	1366	n.a.	n.a.	-	-	-	-
Bubo scandiacus		15	2022-02-18	181	negative	≥40	1367	n.a.	n.a.	-	-	-	-
Bubo scandiacus		15	2022-02-18	182	negative	≥40	1368	n.a.	n.a.	-	-	-	-
Bubo scandiacus		15	2022-02-18	183	negative	≥40	1369	n.a.	n.a.	-	-	-	-
Rhea americana		22	2022-02-18	161	negative	≥40	1370	n.a.	n.a.	-	-	-	-
Rhea americana		22	2022-02-18	162	n.a.	n.a.	1371	n.a.	n.a.	-	-	-	-
Rhea americana		22	2022-02-18	163	n.a.	n.a.	1372	n.a.	n.a.	-	-	-	-
Mergellus albellus		4	2022-02-21	91	negative	≥40	1373	n.a.	n.a.	-	-	-	-
Spheniscus magellanicus		4	2022-02-21	92	negative	≥40	1374	n.a.	n.a.	-	-	-	-
Spheniscus magellanicus		4	2022-02-21	93	negative	≥40	1375	n.a.	n.a.	-	-	-	-
Spheniscus magellanicus		4	2022-02-21	94	negative	≥40	1376	n.a.	n.a.	-	-	-	-
Spheniscus magellanicus		4	2022-02-21	95	negative	≥40	1377	n.a.	n.a.	-	-	-	-
Spheniscus magellanicus		4	2022-02-21	96	n.a.	n.a.	1378	n.a.	n.a.	-	-	-	-
Spheniscus magellanicus		4	2022-02-21	97	negative	≥40	1379	n.a.	n.a.	-	-	-	-
Spheniscus magellanicus		4	2022-02-21	98	negative	≥40	1380	n.a.	n.a.	-	-	-	-
Spheniscus magellanicus		4	2022-02-21	99	negative	≥40	1381	n.a.	n.a.	-	-	-	-
Spheniscus magellanicus		4	2022-02-21	100	negative	≥40	1382	n.a.	n.a.	-	-	-	-
Spheniscus magellanicus		4	2022-02-21	101	negative	≥40	1383	n.a.	n.a.	-	-	-	-
Spheniscus magellanicus		4	2022-02-21	102	negative	≥40	1384	n.a.	n.a.	-	-	-	-
Spheniscus magellanicus		4	2022-02-21	103	negative	≥40	1385	n.a.	n.a.	-	-	-	-
Somateria mollissima		4	2022-02-21	104	negative	≥40	1386	n.a.	n.a.	-	-	-	-
Somateria mollissima		4	2022-02-21	105	negative	≥40	1387	n.a.	n.a.	-	-	-	-
Spheniscus humboldti		4	2022-02-21	111	n.a.	n.a.	1388	n.a.	n.a.	-	-	-	-
Spheniscus humboldti		4	2022-02-21	112	negative	≥40	1389	n.a.	n.a.	-	-	-	-
Spheniscus humboldti		4	2022-02-21	113	negative	≥40	1390	n.a.	n.a.	-	-	-	-
Spheniscus humboldti		4	2022-02-21	114	negative	≥40	1391	n.a.	n.a.	-	-	-	-
Spheniscus humboldti		4	2022-02-21	115	negative	≥40	1392	n.a.	n.a.	-	-	-	-
Spheniscus humboldti		4	2022-02-21	116	negative	≥40	1393	n.a.	n.a.	-	-	-	-
Spheniscus humboldti		4	2022-02-21	117	negative	≥40	1394	n.a.	n.a.	-	-	-	-
Spheniscus humboldti		4	2022-02-21	118	negative	≥40	1395	n.a.	n.a.	-	-	-	-
Spheniscus humboldti		4	2022-02-21	119	negative	≥40	1396	n.a.	n.a.	-	-	-	-
Spheniscus humboldti		4	2022-02-21	120	n.a.	n.a.	1397	n.a.	n.a.	-	-	-	-
Spheniscus humboldti		4	2022-02-21	121	negative	≥40	1398	n.a.	n.a.	-	-	-	-
Spheniscus humboldti		4	2022-02-21	122	negative	≥40	1399	n.a.	n.a.	-	-	-	-
Spheniscus humboldti		4	2022-02-21	123	negative	≥40	1400	n.a.	n.a.	-	-	-	-
Spheniscus humboldti		4	2022-02-21	124	negative	≥40	1401	n.a.	n.a.	-	-	-	-
Spheniscus humboldti		4	2022-02-21	125	negative	≥40	1402	n.a.	n.a.	-	-	-	-
Spheniscus humboldti		4	2022-02-21	126	negative	≥40	1403	n.a.	n.a.	-	-	-	-
Spheniscus humboldti		4	2022-02-21	127	negative	≥40	1404	n.a.	n.a.	-	-	-	-
Spheniscus humboldti		4	2022-02-21	128	negative	≥40	1405	n.a.	n.a.	-	-	-	-
Spheniscus humboldti		4	2022-02-21	129	negative	≥40	1406	n.a.	n.a.	-	-	-	-
Spheniscus humboldti		4	2022-02-21	130	negative	≥40	1407	n.a.	n.a.	-	-	-	-
Spheniscus humboldti		4	2022-02-21	131	negative	≥40	1408	n.a.	n.a.	-	-	-	-
Spheniscus humboldti		4	2022-02-21	132	negative	≥40	1409	n.a.	n.a.	-	-	-	-
Spheniscus humboldti		4	2022-02-21	133	negative	≥40	1410	n.a.	n.a.	-	-	-	-
Spheniscus humboldti		4	2022-02-21	134	n.a.	n.a.	1411	n.a.	n.a.	-	-	-	-
Spheniscus humboldti		4	2022-02-21	135	negative	≥40	1412	n.a.	n.a.	-	-	-	-
Spheniscus humboldti		4	2022-02-21	136	negative	≥40	1413	n.a.	n.a.	-	-	-	-
Spheniscus humboldti		4	2022-02-21	137	negative	≥40	1414	n.a.	n.a.	-	-	-	-
Spheniscus humboldti		4	2022-02-21	138	negative	≥40	1415	n.a.	n.a.	-	-	-	-
Spheniscus humboldti		4	2022-02-21	139	negative	≥40	1416	n.a.	n.a.	-	-	-	-
Spheniscus humboldti		4	2022-02-21	140	negative	≥40	1417	n.a.	n.a.	-	-	-	-
Bubo bubo		16	2022-02-21	81	n.a.	n.a.	1418	n.a.	n.a.	-	-	-	-
Bubo bubo		16	2022-02-21	82	n.a.	n.a.	1419	n.a.	n.a.	-	-	-	-
Bubo bubo		16	2022-02-21	83	n.a.	n.a.	1420	n.a.	n.a.	-	-	-	-
Strix uralensis		16	2022-02-21	84	n.a.	n.a.	1421	n.a.	n.a.	-	-	-	-
Strix uralensis		16	2022-02-21	85	negative	≥40	1422	n.a.	n.a.	-	-	-	-
Pulsatrix perspicillata		16	2022-02-21	86	negative	≥40	1423	n.a.	n.a.	-	-	-	-
Pulsatrix perspicillata		16	2022-02-21	87	negative	≥40	1424	n.a.	n.a.	-	-	-	-
Pavo cristatus		20	2022-02-21	1	negative	≥40	1425	n.a.	n.a.	-	-	-	-
Pavo cristatus		20	2022-02-21	2	negative	≥40	1426	n.a.	n.a.	-	-	-	-
Pavo cristatus		20	2022-02-21	3	negative	≥40	1427	n.a.	n.a.	-	-	-	-
Pavo cristatus		20	2022-02-21	4	negative	≥40	1428	n.a.	n.a.	-	-	-	-
Pavo cristatus		20	2022-02-21	5	negative	≥40	1429	n.a.	n.a.	-	-	-	-
Pavo cristatus		20	2022-02-21	6	negative	≥40	1430	n.a.	n.a.	-	-	-	-
Pavo cristatus		20	2022-02-21	7	negative	≥40	1431	n.a.	n.a.	-	-	-	-
Pavo cristatus		20	2022-02-21	8	negative	≥40	1432	n.a.	n.a.	-	-	-	-
Pavo cristatus		20	2022-02-21	9	negative	≥40	1433	n.a.	n.a.	-	-	-	-
Pavo cristatus		20	2022-02-21	10	negative	≥40	1434	n.a.	n.a.	-	-	-	-
Pavo cristatus		20	2022-02-21	11	negative	≥40	1435	n.a.	n.a.	-	-	-	-
Pavo cristatus		20	2022-02-21	12	negative	≥40	1436	n.a.	n.a.	-	-	-	-
Pavo cristatus		20	2022-02-21	13	negative	≥40	1437	n.a.	n.a.	-	-	-	-
Dromaius novaehollandiae		13	2022-02-21	61	n.a.	n.a.	1438	n.a.	n.a.	-	-	-	-
Dromaius novaehollandiae		13	2022-02-21	62	negative	≥40	1439	n.a.	n.a.	-	-	-	-
Bubo scandiacus		15	2022-02-21	71	negative	≥40	1440	n.a.	n.a.	-	-	-	-
Bubo scandiacus		15	2022-02-21	72	negative	≥40	1441	n.a.	n.a.	-	-	-	-
Bubo scandiacus		15	2022-02-21	73	negative	≥40	1442	n.a.	n.a.	-	-	-	-
Rhea americana		22	2022-02-21	41	negative	≥40	1443	n.a.	n.a.	-	-	-	-
Rhea americana		22	2022-02-21	42	negative	≥40	1444	n.a.	n.a.	-	-	-	-
Rhea americana		22	2022-02-21	43	negative	≥40	1445	n.a.	n.a.	-	-	-	-
Gallus gallus domesticus		22	2022-02-21	21	negative	≥40	1446	n.a.	n.a.	-	-	-	-
Gallus gallus domesticus		22	2022-02-21	22	negative	≥40	1447	n.a.	n.a.	-	-	-	-
Gallus gallus domesticus		22	2022-02-21	23	negative	≥40	1448	n.a.	n.a.	-	-	-	-
Gallus gallus domesticus		22	2022-02-21	24	negative	≥40	1449	n.a.	n.a.	-	-	-	-
Gallus gallus domesticus		22	2022-02-21	25	n.a.	n.a.	1450	n.a.	n.a.	-	-	-	-
Gallus gallus domesticus		22	2022-02-21	26	negative	≥40	1451	n.a.	n.a.	-	-	-	-
Gallus gallus domesticus		22	2022-02-21	27	negative	≥40	1452	n.a.	n.a.	-	-	-	-
Gallus gallus domesticus		22	2022-02-21	28	negative	≥40	1453	n.a.	n.a.	-	-	-	-
Gallus gallus domesticus		22	2022-02-21	29	negative	≥40	1454	n.a.	n.a.	-	-	-	-
Gallus gallus domesticus		22	2022-02-21	30	negative	≥40	1455	n.a.	n.a.	-	-	-	-
Gallus gallus domesticus		22	2022-02-21	31	negative	≥40	1456	n.a.	n.a.	-	-	-	-
Gallus gallus domesticus		22	2022-02-21	32	negative	≥40	1457	n.a.	n.a.	-	-	-	-
Gallus gallus domesticus		22	2022-02-21	33	negative	≥40	1458	n.a.	n.a.	-	-	-	-
Gallus gallus domesticus		22	2022-02-21	34	negative	≥40	1459	n.a.	n.a.	-	-	-	-
Gallus gallus domesticus		22	2022-02-21	35	negative	≥40	1460	n.a.	n.a.	-	-	-	-
Gallus gallus domesticus		22	2022-02-21	36	negative	≥40	1461	n.a.	n.a.	-	-	-	-
Gallus gallus domesticus		22	2022-02-21	37	negative	≥40	1462	n.a.	n.a.	-	-	-	-
Gallus gallus domesticus		22	2022-02-21	38	negative	≥40	1463	n.a.	n.a.	-	-	-	-
Gallus gallus domesticus		22	2022-02-21	39	negative	≥40	1464	n.a.	n.a.	-	-	-	-
Gallus gallus domesticus		22	2022-02-21	40	negative	≥40	1465	n.a.	n.a.	-	-	-	-
Balearica regulorum gibbericeps		25	2022-02-21	51	negative	≥40	1466	n.a.	n.a.	-	-	-	-
Balearica regulorum gibbericeps		25	2022-02-21	52	negative	≥40	1467	n.a.	n.a.	-	-	-	-
Anthropoides virgo		25	2022-02-21	53	negative	≥40	1468	n.a.	n.a.	-	-	-	-
Anthropoides virgo		25	2022-02-21	54	negative	≥40	1469	n.a.	n.a.	-	-	-	-
Anthropoides virgo		25	2022-02-21	55	negative	≥40	1470	n.a.	n.a.	-	-	-	-
Anthropoides virgo		25	2022-02-21	56	negative	≥40	1471	n.a.	n.a.	-	-	-	-
Grus antigone		25	2022-02-21	57	negative	≥40	1472	n.a.	n.a.	-	-	-	-
Grus antigone		25	2022-02-21	58	negative	≥40	1473	n.a.	n.a.	-	-	-	-
Aratinga solstitialis		2	2022-02-22	82	negative	≥40	1474	n.a.	n.a.	-	-	-	-
Aratinga solstitialis		2	2022-02-22	83	negative	≥40	1475	n.a.	n.a.	-	-	-	-
Aratinga solstitialis		2	2022-02-22	84	negative	≥40	1476	n.a.	n.a.	-	-	-	-
Aratinga solstitialis		2	2022-02-22	85	negative	≥40	1477	n.a.	n.a.	-	-	-	-
Aratinga solstitialis		2	2022-02-22	86	negative	≥40	1478	n.a.	n.a.	-	-	-	-
Aratinga solstitialis		2	2022-02-22	87	negative	≥40	1479	n.a.	n.a.	-	-	-	-
Aratinga solstitialis		2	2022-02-22	88	negative	≥40	1480	n.a.	n.a.	-	-	-	-
Aratinga solstitialis		2	2022-02-22	89	negative	≥40	1481	n.a.	n.a.	-	-	-	-
Aratinga solstitialis		2	2022-02-22	90	negative	≥40	1482	n.a.	n.a.	-	-	-	-
Aratinga solstitialis		2	2022-02-22	91	negative	≥40	1483	n.a.	n.a.	-	-	-	-
Aratinga solstitialis		2	2022-02-22	92	negative	≥40	1484	n.a.	n.a.	-	-	-	-
Aratinga solstitialis		2	2022-02-22	93	negative	≥40	1485	n.a.	n.a.	-	-	-	-
Aratinga solstitialis		2	2022-02-22	94	negative	≥40	1486	n.a.	n.a.	-	-	-	-
Aratinga solstitialis		2	2022-02-22	95	negative	≥40	1487	n.a.	n.a.	-	-	-	-
Aratinga solstitialis		2	2022-02-22	96	negative	≥40	1488	n.a.	n.a.	-	-	-	-
Aratinga solstitialis		2	2022-02-22	97	negative	≥40	1489	n.a.	n.a.	-	-	-	-
Aratinga solstitialis		2	2022-02-22	98	negative	≥40	1490	n.a.	n.a.	-	-	-	-
Aratinga solstitialis		2	2022-02-22	99	negative	≥40	1491	n.a.	n.a.	-	-	-	-
Aratinga solstitialis		2	2022-02-22	100	negative	≥40	1492	n.a.	n.a.	-	-	-	-
Aratinga solstitialis		2	2022-02-22	101	negative	≥40	1493	n.a.	n.a.	-	-	-	-
Aratinga solstitialis		2	2022-02-22	102	negative	≥40	1494	n.a.	n.a.	-	-	-	-
Aratinga solstitialis		2	2022-02-22	103	negative	≥40	1495	n.a.	n.a.	-	-	-	-
Ara ararauna		2	2022-02-22	74	negative	≥40	1496	n.a.	n.a.	-	-	-	-
Ara ararauna		2	2022-02-22	75	negative	≥40	1497	n.a.	n.a.	-	-	-	-
Ara ararauna		2	2022-02-22	76	negative	≥40	1498	n.a.	n.a.	-	-	-	-
Ara ararauna		2	2022-02-22	77	negative	≥40	1499	n.a.	n.a.	-	-	-	-
Ara macao		2	2022-02-22	78	negative	≥40	1500	n.a.	n.a.	-	-	-	-
Ara macao		2	2022-02-22	79	negative	≥40	1501	n.a.	n.a.	-	-	-	-
Ara macao		2	2022-02-22	80	negative	≥40	1502	n.a.	n.a.	-	-	-	-
Ara macao		2	2022-02-22	81	negative	≥40	1503	n.a.	n.a.	-	-	-	-
Anodorhynchus hyacinthinus		3	2022-02-22	71	negative	≥40	1504	n.a.	n.a.	-	-	-	-
Anodorhynchus hyacinthinus		3	2022-02-22	72	negative	≥40	1505	n.a.	n.a.	-	-	-	-
Anodorhynchus hyacinthinus		3	2022-02-22	73	negative	≥40	1506	n.a.	n.a.	-	-	-	-
Lophura edwardsi		5	2022-02-22	281	negative	≥40	1507	n.a.	n.a.	-	-	-	-
Lophura edwardsi		5	2022-02-22	282	negative	≥40	1508	n.a.	n.a.	-	-	-	-
Phoeniconaias minor		6	2022-02-22	1	negative	≥40	1509	n.a.	n.a.	-	-	-	-
Phoeniconaias minor		6	2022-02-22	2	negative	≥40	1510	n.a.	n.a.	-	-	-	-
Phoeniconaias minor		6	2022-02-22	3	negative	≥40	1511	n.a.	n.a.	-	-	-	-
Phoeniconaias minor		6	2022-02-22	4	negative	≥40	1512	n.a.	n.a.	-	-	-	-
Phoeniconaias minor		6	2022-02-22	5	negative	≥40	1513	n.a.	n.a.	-	-	-	-
Phoeniconaias minor		6	2022-02-22	6	negative	≥40	1514	n.a.	n.a.	-	-	-	-
Phoeniconaias minor		6	2022-02-22	7	negative	≥40	1515	n.a.	n.a.	-	-	-	-
Phoeniconaias minor		6	2022-02-22	8	negative	≥40	1516	n.a.	n.a.	-	-	-	-
Phoeniconaias minor		6	2022-02-22	9	negative	≥40	1517	n.a.	n.a.	-	-	-	-
Phoeniconaias minor		6	2022-02-22	10	negative	≥40	1518	n.a.	n.a.	-	-	-	-
Phoeniconaias minor		6	2022-02-22	11	negative	≥40	1519	n.a.	n.a.	-	-	-	-
Phoeniconaias minor		6	2022-02-22	12	negative	≥40	1520	n.a.	n.a.	-	-	-	-
Phoeniconaias minor		6	2022-02-22	13	negative	≥40	1521	n.a.	n.a.	-	-	-	-
Phoeniconaias minor		6	2022-02-22	14	negative	≥40	1522	n.a.	n.a.	-	-	-	-
Phoeniconaias minor		6	2022-02-22	15	negative	≥40	1523	n.a.	n.a.	-	-	-	-
Phoeniconaias minor		6	2022-02-22	16	negative	≥40	1524	n.a.	n.a.	-	-	-	-
Phoeniconaias minor		6	2022-02-22	17	negative	≥40	1525	n.a.	n.a.	-	-	-	-
Phoeniconaias minor		6	2022-02-22	18	negative	≥40	1526	n.a.	n.a.	-	-	-	-
Phoeniconaias minor		6	2022-02-22	19	negative	≥40	1527	n.a.	n.a.	-	-	-	-
Phoeniconaias minor		6	2022-02-22	20	negative	≥40	1528	n.a.	n.a.	-	-	-	-
Phoeniconaias minor		6	2022-02-22	21	negative	≥40	1529	n.a.	n.a.	-	-	-	-
Phoeniconaias minor		6	2022-02-22	22	negative	≥40	1530	n.a.	n.a.	-	-	-	-
Phoeniconaias minor		6	2022-02-22	23	negative	≥40	1531	n.a.	n.a.	-	-	-	-
Phoeniconaias minor		6	2022-02-22	24	negative	≥40	1532	n.a.	n.a.	-	-	-	-
Phoeniconaias minor		6	2022-02-22	25	negative	≥40	1533	n.a.	n.a.	-	-	-	-
Phoeniconaias minor		6	2022-02-22	26	negative	≥40	1534	n.a.	n.a.	-	-	-	-
Phoeniconaias minor		6	2022-02-22	27	negative	≥40	1535	n.a.	n.a.	-	-	-	-
Phoeniconaias minor		6	2022-02-22	28	negative	≥40	1536	n.a.	n.a.	-	-	-	-
Phoeniconaias minor		6	2022-02-22	29	negative	≥40	1537	n.a.	n.a.	-	-	-	-
Phoeniconaias minor		6	2022-02-22	30	negative	≥40	1538	n.a.	n.a.	-	-	-	-
Phoeniconaias minor		6	2022-02-22	31	negative	≥40	1539	n.a.	n.a.	-	-	-	-
Phoeniconaias minor		6	2022-02-22	32	negative	≥40	1540	n.a.	n.a.	-	-	-	-
Phoeniconaias minor		6	2022-02-22	33	negative	≥40	1541	n.a.	n.a.	-	-	-	-
Phoeniconaias minor		6	2022-02-22	34	negative	≥40	1542	n.a.	n.a.	-	-	-	-
Phoeniconaias minor		6	2022-02-22	35	negative	≥40	1543	n.a.	n.a.	-	-	-	-
Phoeniconaias minor		6	2022-02-22	36	negative	≥40	1544	n.a.	n.a.	-	-	-	-
Phoeniconaias minor		6	2022-02-22	37	negative	≥40	1545	n.a.	n.a.	-	-	-	-
Phoeniconaias minor		6	2022-02-22	38	negative	≥40	1546	n.a.	n.a.	-	-	-	-
Phoeniconaias minor		6	2022-02-22	39	negative	≥40	1547	n.a.	n.a.	-	-	-	-
Phoeniconaias minor		6	2022-02-22	40	negative	≥40	1548	n.a.	n.a.	-	-	-	-
Phoeniconaias minor		6	2022-02-22	41	negative	≥40	1549	n.a.	n.a.	-	-	-	-
Phoeniconaias minor		6	2022-02-22	42	negative	≥40	1550	n.a.	n.a.	-	-	-	-
Phoeniconaias minor		6	2022-02-22	43	negative	≥40	1551	n.a.	n.a.	-	-	-	-
Phoeniconaias minor		6	2022-02-22	44	negative	≥40	1552	n.a.	n.a.	-	-	-	-
Phoeniconaias minor		6	2022-02-22	45	negative	≥40	1553	n.a.	n.a.	-	-	-	-
Phoeniconaias minor		6	2022-02-22	46	negative	≥40	1554	n.a.	n.a.	-	-	-	-
Phoeniconaias minor		6	2022-02-22	47	negative	≥40	1555	n.a.	n.a.	-	-	-	-
Phoeniconaias minor		6	2022-02-22	48	negative	≥40	1556	n.a.	n.a.	-	-	-	-
Phoeniconaias minor		6	2022-02-22	49	negative	≥40	1557	n.a.	n.a.	-	-	-	-
Phoeniconaias minor		6	2022-02-22	50	negative	≥40	1558	n.a.	n.a.	-	-	-	-
Phoeniconaias minor		6	2022-02-22	51	negative	≥40	1559	n.a.	n.a.	-	-	-	-
Phoeniconaias minor		6	2022-02-22	52	negative	≥40	1560	n.a.	n.a.	-	-	-	-
Phoeniconaias minor		6	2022-02-22	53	negative	≥40	1561	n.a.	n.a.	-	-	-	-
Phoeniconaias minor		6	2022-02-22	54	negative	≥40	1562	n.a.	n.a.	-	-	-	-
Phoeniconaias minor		6	2022-02-22	55	negative	≥40	1563	n.a.	n.a.	-	-	-	-
Phoeniconaias minor		6	2022-02-22	56	negative	≥40	1564	n.a.	n.a.	-	-	-	-
Phoeniconaias minor		6	2022-02-22	57	negative	≥40	1565	n.a.	n.a.	-	-	-	-
Phoeniconaias minor		6	2022-02-22	58	negative	≥40	1566	n.a.	n.a.	-	-	-	-
Phoeniconaias minor		6	2022-02-22	59	negative	≥40	1567	n.a.	n.a.	-	-	-	-
Phoeniconaias minor		6	2022-02-22	60	negative	≥40	1568	n.a.	n.a.	-	-	-	-
(mixed species)		7	2022-02-22	291	negative	≥40	1569	n.a.	n.a.	-	-	-	-
(mixed species)		7	2022-02-22	292	negative	≥40	1570	n.a.	n.a.	-	-	-	-
(mixed species)		7	2022-02-22	293	negative	≥40	1571	n.a.	n.a.	-	-	-	-
(mixed species)		7	2022-02-22	294	negative	≥40	1572	n.a.	n.a.	-	-	-	-
(mixed species)		7	2022-02-22	295	negative	≥40	1573	n.a.	n.a.	-	-	-	-
(mixed species)		7	2022-02-22	296	negative	≥40	1574	n.a.	n.a.	-	-	-	-
Anas bernieri		7	2022-02-22	297	negative	≥40	1575	n.a.	n.a.	-	-	-	-
(mixed species)		7	2022-02-22	298	negative	≥40	1576	n.a.	n.a.	-	-	-	-
(mixed species)		7	2022-02-22	299	negative	≥40	1577	n.a.	n.a.	-	-	-	-
(mixed species)		7	2022-02-22	300	negative	≥40	1578	n.a.	n.a.	-	-	-	-
(mixed species)		7	2022-02-22	301	negative	≥40	1579	n.a.	n.a.	-	-	-	-
(mixed species)		7	2022-02-22	302	negative	≥40	1580	n.a.	n.a.	-	-	-	-
(mixed species)		7	2022-02-22	303	negative	≥40	1581	n.a.	n.a.	-	-	-	-
(mixed species)		7	2022-02-22	304	negative	≥40	1582	n.a.	n.a.	-	-	-	-
(mixed species)		7	2022-02-22	305	negative	≥40	1583	n.a.	n.a.	-	-	-	-
(mixed species)		7	2022-02-22	306	negative	≥40	1584	n.a.	n.a.	-	-	-	-
(mixed species)		7	2022-02-22	307	negative	≥40	1585	n.a.	n.a.	-	-	-	-
(mixed species)		7	2022-02-22	308	negative	≥40	1586	n.a.	n.a.	-	-	-	-
(mixed species)		7	2022-02-22	309	negative	≥40	1587	n.a.	n.a.	-	-	-	-
(mixed species)		7	2022-02-22	310	negative	≥40	1588	n.a.	n.a.	-	-	-	-
(mixed species)		7	2022-02-22	311	negative	≥40	1589	n.a.	n.a.	-	-	-	-
(mixed species)		7	2022-02-22	312	negative	≥40	1590	n.a.	n.a.	-	-	-	-
(mixed species)		7	2022-02-22	313	negative	≥40	1591	n.a.	n.a.	-	-	-	-
(mixed species)		7	2022-02-22	314	negative	≥40	1592	n.a.	n.a.	-	-	-	-
(mixed species)		7	2022-02-22	315	negative	≥40	1593	n.a.	n.a.	-	-	-	-
(mixed species)		7	2022-02-22	316	negative	≥40	1594	n.a.	n.a.	-	-	-	-
Ara macao		7	2022-02-22	317	negative	≥40	1595	n.a.	n.a.	-	-	-	-
Ara macao		7	2022-02-22	318	negative	≥40	1596	n.a.	n.a.	-	-	-	-
(mixed species)		7	2022-02-22	319	negative	≥40	1597	n.a.	n.a.	-	-	-	-
(mixed species)		7	2022-02-22	320	negative	≥40	1598	n.a.	n.a.	-	-	-	-
(mixed species)		7	2022-02-22	321	negative	≥40	1599	n.a.	n.a.	-	-	-	-
Gracula religiosa religiosa		7	2022-02-22	322	negative	≥40	1600	n.a.	n.a.	-	-	-	-
Gracula religiosa religiosa		7	2022-02-22	323	negative	≥40	1601	n.a.	n.a.	-	-	-	-
(mixed species)		7	2022-02-22	324	negative	≥40	1602	n.a.	n.a.	-	-	-	-
(mixed species)		7	2022-02-22	325	negative	≥40	1603	n.a.	n.a.	-	-	-	-
Aceros corrugatus		7	2022-02-22	326	negative	≥40	1604	n.a.	n.a.	-	-	-	-
Trichoglossus forsteni		7	2022-02-22	327	negative	≥40	1605	n.a.	n.a.	-	-	-	-
Trichoglossus forsteni		7	2022-02-22	328	negative	≥40	1606	n.a.	n.a.	-	-	-	-
Trichoglossus forsteni		7	2022-02-22	329	negative	≥40	1607	n.a.	n.a.	-	-	-	-
Trichoglossus forsteni		7	2022-02-22	330	negative	≥40	1608	n.a.	n.a.	-	-	-	-
(mixed species)		7	2022-02-22	331	negative	≥40	1609	n.a.	n.a.	-	-	-	-
Zenaida graysoni		7	2022-02-22	332	negative	≥40	1610	n.a.	n.a.	-	-	-	-
Ramphastos toco		7	2022-02-22	333	negative	≥40	1611	n.a.	n.a.	-	-	-	-
Charmosyna papou goliathina		7	2022-02-22	334	negative	≥40	1612	n.a.	n.a.	-	-	-	-
Charmosyna placentis		7	2022-02-22	335	negative	≥40	1613	n.a.	n.a.	-	-	-	-
Charmosyna placentis		7	2022-02-22	336	negative	≥40	1614	n.a.	n.a.	-	-	-	-
Pycnonotus jocosus		7	2022-02-22	337	negative	≥40	1615	n.a.	n.a.	-	-	-	-
Pycnonotus jocosus		7	2022-02-22	338	negative	≥40	1616	n.a.	n.a.	-	-	-	-
Carduelis citrinella		7	2022-02-22	339	negative	≥40	1617	n.a.	n.a.	-	-	-	-
Carduelis citrinella		7	2022-02-22	340	negative	≥40	1618	n.a.	n.a.	-	-	-	-
Carduelis citrinella		7	2022-02-22	341	negative	≥40	1619	n.a.	n.a.	-	-	-	-
Carduelis citrinella		7	2022-02-22	342	negative	≥40	1620	n.a.	n.a.	-	-	-	-
Guaruba guarouba		7	2022-02-22	343	negative	≥40	1621	n.a.	n.a.	-	-	-	-
Guaruba guarouba		7	2022-02-22	344	negative	≥40	1622	n.a.	n.a.	-	-	-	-
(mixed species)		7	2022-02-22	345	negative	≥40	1623	n.a.	n.a.	-	-	-	-
(mixed species)		7	2022-02-22	346	negative	≥40	1624	n.a.	n.a.	-	-	-	-
(mixed species)		7	2022-02-22	347	negative	≥40	1625	n.a.	n.a.	-	-	-	-
(mixed species)		7	2022-02-22	348	negative	≥40	1626	n.a.	n.a.	-	-	-	-
(mixed species)		7	2022-02-22	349	negative	≥40	1627	n.a.	n.a.	-	-	-	-
(mixed species)		7	2022-02-22	350	negative	≥40	1628	n.a.	n.a.	-	-	-	-
Phoenicopterus ruber ruber		17	2022-02-22	231	negative	≥40	1629	n.a.	n.a.	-	-	-	-
Phoenicopterus ruber ruber		17	2022-02-22	232	negative	≥40	1630	n.a.	n.a.	-	-	-	-
Phoenicopterus ruber ruber		17	2022-02-22	233	negative	≥40	1631	n.a.	n.a.	-	-	-	-
Phoenicopterus ruber ruber		17	2022-02-22	234	negative	≥40	1632	n.a.	n.a.	-	-	-	-
Phoenicopterus ruber ruber		17	2022-02-22	235	negative	≥40	1633	n.a.	n.a.	-	-	-	-
Phoenicopterus ruber ruber		17	2022-02-22	236	negative	≥40	1634	n.a.	n.a.	-	-	-	-
Phoenicopterus ruber ruber		17	2022-02-22	237	negative	≥40	1635	n.a.	n.a.	-	-	-	-
Phoenicopterus ruber ruber		17	2022-02-22	238	negative	≥40	1636	n.a.	n.a.	-	-	-	-
Phoenicopterus ruber ruber		17	2022-02-22	239	negative	≥40	1637	n.a.	n.a.	-	-	-	-
Phoenicopterus ruber ruber		17	2022-02-22	240	negative	≥40	1638	n.a.	n.a.	-	-	-	-
Phoenicopterus ruber ruber		17	2022-02-22	241	negative	≥40	1639	n.a.	n.a.	-	-	-	-
Phoenicopterus ruber ruber		17	2022-02-22	242	negative	≥40	1640	n.a.	n.a.	-	-	-	-
Phoenicopterus ruber ruber		17	2022-02-22	243	negative	≥40	1641	n.a.	n.a.	-	-	-	-
Phoenicopterus ruber ruber		17	2022-02-22	244	negative	≥40	1642	n.a.	n.a.	-	-	-	-
Phoenicopterus ruber ruber		17	2022-02-22	245	negative	≥40	1643	n.a.	n.a.	-	-	-	-
Phoenicopterus ruber ruber		17	2022-02-22	246	negative	≥40	1644	n.a.	n.a.	-	-	-	-
Phoenicopterus ruber ruber		17	2022-02-22	247	negative	≥40	1645	n.a.	n.a.	-	-	-	-
Phoenicopterus ruber ruber		17	2022-02-22	248	negative	≥40	1646	n.a.	n.a.	-	-	-	-
Phoenicopterus ruber ruber		17	2022-02-22	249	negative	≥40	1647	n.a.	n.a.	-	-	-	-
Phoenicopterus ruber ruber		17	2022-02-22	250	negative	≥40	1648	n.a.	n.a.	-	-	-	-
Phoenicopterus ruber ruber		17	2022-02-22	251	negative	≥40	1649	n.a.	n.a.	-	-	-	-
Phoenicopterus ruber ruber		17	2022-02-22	252	negative	≥40	1650	n.a.	n.a.	-	-	-	-
Phoenicopterus ruber ruber		17	2022-02-22	253	negative	≥40	1651	n.a.	n.a.	-	-	-	-
Phoenicopterus ruber ruber		17	2022-02-22	254	negative	≥40	1652	n.a.	n.a.	-	-	-	-
Phoenicopterus ruber ruber		17	2022-02-22	255	negative	≥40	1653	n.a.	n.a.	-	-	-	-
Phoenicopterus ruber ruber		17	2022-02-22	256	negative	≥40	1654	n.a.	n.a.	-	-	-	-
Phoenicopterus ruber ruber		17	2022-02-22	257	negative	≥40	1655	n.a.	n.a.	-	-	-	-
Phoenicopterus ruber ruber		17	2022-02-22	258	negative	≥40	1656	n.a.	n.a.	-	-	-	-
Phoenicopterus ruber ruber		17	2022-02-22	259	negative	≥40	1657	n.a.	n.a.	-	-	-	-
Phoenicopterus ruber ruber		17	2022-02-22	260	negative	≥40	1658	n.a.	n.a.	-	-	-	-
Phoenicopterus ruber ruber		17	2022-02-22	261	negative	≥40	1659	n.a.	n.a.	-	-	-	-
Phoenicopterus ruber ruber		17	2022-02-22	262	negative	≥40	1660	n.a.	n.a.	-	-	-	-
Phoenicopterus ruber ruber		17	2022-02-22	263	negative	≥40	1661	n.a.	n.a.	-	-	-	-
Phoenicopterus ruber ruber		17	2022-02-22	264	negative	≥40	1662	n.a.	n.a.	-	-	-	-
Phoenicopterus ruber ruber		17	2022-02-22	265	negative	≥40	1663	n.a.	n.a.	-	-	-	-
Phoenicopterus ruber ruber		17	2022-02-22	266	negative	≥40	1664	n.a.	n.a.	-	-	-	-
Phoenicopterus ruber ruber		17	2022-02-22	267	negative	≥40	1665	n.a.	n.a.	-	-	-	-
Phoenicopterus ruber ruber		17	2022-02-22	268	negative	≥40	1666	n.a.	n.a.	-	-	-	-
Phoenicopterus ruber ruber		17	2022-02-22	269	negative	≥40	1667	n.a.	n.a.	-	-	-	-
Phoenicopterus ruber ruber		17	2022-02-22	270	negative	≥40	1668	n.a.	n.a.	-	-	-	-
Phoenicopterus ruber ruber		17	2022-02-22	271	negative	≥40	1669	n.a.	n.a.	-	-	-	-
Phoenicopterus ruber ruber		17	2022-02-22	272	negative	≥40	1670	n.a.	n.a.	-	-	-	-
Phoenicopterus ruber ruber		17	2022-02-22	273	negative	≥40	1671	n.a.	n.a.	-	-	-	-
Phoenicopterus ruber ruber		17	2022-02-22	274	negative	≥40	1672	n.a.	n.a.	-	-	-	-
Phoenicopterus ruber ruber		17	2022-02-22	275	negative	≥40	1673	n.a.	n.a.	-	-	-	-
Phoenicopterus ruber ruber		17	2022-02-22	276	negative	≥40	1674	n.a.	n.a.	-	-	-	-
Phoenicopterus ruber ruber		17	2022-02-22	277	negative	≥40	1675	n.a.	n.a.	-	-	-	-
Phoenicopterus ruber ruber		17	2022-02-22	278	negative	≥40	1676	n.a.	n.a.	-	-	-	-
Phoenicopterus ruber ruber		17	2022-02-22	279	negative	≥40	1677	n.a.	n.a.	-	-	-	-
Phoenicopterus ruber ruber		17	2022-02-22	280	negative	≥40	1678	n.a.	n.a.	-	-	-	-
Cacatua goffiniana		8	2022-02-22	61	negative	≥40	1679	n.a.	n.a.	-	-	-	-
Cacatua goffiniana		8	2022-02-22	62	negative	≥40	1680	n.a.	n.a.	-	-	-	-
Cacatua sulphurea citrinocristata		9	2022-02-22	221	negative	≥40	1681	n.a.	n.a.	-	-	-	-
Cacatua sulphurea citrinocristata		9	2022-02-22	222	negative	≥40	1682	n.a.	n.a.	-	-	-	-
Cacatua sulphurea citrinocristata		9	2022-02-22	223	negative	≥40	1683	n.a.	n.a.	-	-	-	-
Cacatua sulphurea citrinocristata		9	2022-02-22	224	negative	≥40	1684	n.a.	n.a.	-	-	-	-
Cacatua sulphurea citrinocristata		9	2022-02-22	225	negative	≥40	1685	n.a.	n.a.	-	-	-	-
Cacatua sulphurea citrinocristata		9	2022-02-22	226	negative	≥40	1686	n.a.	n.a.	-	-	-	-
Cacatua sulphurea citrinocristata		9	2022-02-22	227	negative	≥40	1687	n.a.	n.a.	-	-	-	-
Numenius arquata		9	2022-02-22	228	negative	≥40	1688	n.a.	n.a.	-	-	-	-
Numenius arquata		9	2022-02-22	229	negative	≥40	1689	n.a.	n.a.	-	-	-	-
Bubo bubo		9	2022-02-22	230	negative	≥40	1690	n.a.	n.a.	-	-	-	-
Calyptorhynchus banksii		13	2022-02-22	151	negative	≥40	1691	n.a.	n.a.	-	-	-	-
Calyptorhynchus banksii		13	2022-02-22	152	negative	≥40	1692	n.a.	n.a.	-	-	-	-
Calyptorhynchus banksii		13	2022-02-22	153	negative	≥40	1693	n.a.	n.a.	-	-	-	-
Calyptorhynchus banksii		13	2022-02-22	154	negative	≥40	1694	n.a.	n.a.	-	-	-	-
Lophochroa leadbeateri		13	2022-02-22	155	negative	≥40	1695	n.a.	n.a.	-	-	-	-
Lophochroa leadbeateri		13	2022-02-22	156	negative	≥40	1696	n.a.	n.a.	-	-	-	-
Lophochroa leadbeateri		13	2022-02-22	157	negative	≥40	1697	n.a.	n.a.	-	-	-	-
(mixed species)		14	2022-02-22	161	negative	≥40	1698	n.a.	n.a.	-	-	-	-
(mixed species)		14	2022-02-22	162	negative	≥40	1699	n.a.	n.a.	-	-	-	-
(mixed species)		14	2022-02-22	163	negative	≥40	1700	n.a.	n.a.	-	-	-	-
(mixed species)		14	2022-02-22	164	negative	≥40	1701	n.a.	n.a.	-	-	-	-
(mixed species)		14	2022-02-22	165	negative	≥40	1702	n.a.	n.a.	-	-	-	-
(mixed species)		14	2022-02-22	166	negative	≥40	1703	n.a.	n.a.	-	-	-	-
(mixed species)		14	2022-02-22	167	negative	≥40	1704	n.a.	n.a.	-	-	-	-
(mixed species)		14	2022-02-22	168	negative	≥40	1705	n.a.	n.a.	-	-	-	-
(mixed species)		14	2022-02-22	169	negative	≥40	1706	n.a.	n.a.	-	-	-	-
(mixed species)		14	2022-02-22	170	negative	≥40	1707	n.a.	n.a.	-	-	-	-
(mixed species)		14	2022-02-22	171	negative	≥40	1708	n.a.	n.a.	-	-	-	-
(mixed species)		14	2022-02-22	172	negative	≥40	1709	n.a.	n.a.	-	-	-	-
(mixed species)		14	2022-02-22	173	negative	≥40	1710	n.a.	n.a.	-	-	-	-
(mixed species)		14	2022-02-22	174	negative	≥40	1711	n.a.	n.a.	-	-	-	-
(mixed species)		14	2022-02-22	175	negative	≥40	1712	n.a.	n.a.	-	-	-	-
(mixed species)		14	2022-02-22	176	negative	≥40	1713	n.a.	n.a.	-	-	-	-
(mixed species)		14	2022-02-22	177	negative	≥40	1714	n.a.	n.a.	-	-	-	-
(mixed species)		14	2022-02-22	178	negative	≥40	1715	n.a.	n.a.	-	-	-	-
(mixed species)		14	2022-02-22	179	negative	≥40	1716	n.a.	n.a.	-	-	-	-
(mixed species)		14	2022-02-22	180	negative	≥40	1717	n.a.	n.a.	-	-	-	-
(mixed species)		14	2022-02-22	181	negative	≥40	1718	n.a.	n.a.	-	-	-	-
(mixed species)		14	2022-02-22	182	negative	≥40	1719	n.a.	n.a.	-	-	-	-
(mixed species)		14	2022-02-22	183	negative	≥40	1720	n.a.	n.a.	-	-	-	-
(mixed species)		14	2022-02-22	184	negative	≥40	1721	n.a.	n.a.	-	-	-	-
(mixed species)		14	2022-02-22	185	negative	≥40	1722	n.a.	n.a.	-	-	-	-
(mixed species)		14	2022-02-22	186	negative	≥40	1723	n.a.	n.a.	-	-	-	-
(mixed species)		14	2022-02-22	187	negative	≥40	1724	n.a.	n.a.	-	-	-	-
(mixed species)		14	2022-02-22	188	negative	≥40	1725	n.a.	n.a.	-	-	-	-
(mixed species)		14	2022-02-22	189	negative	≥40	1726	n.a.	n.a.	-	-	-	-
(mixed species)		14	2022-02-22	190	negative	≥40	1727	n.a.	n.a.	-	-	-	-
(mixed species)		14	2022-02-22	191	negative	≥40	1728	n.a.	n.a.	-	-	-	-
(mixed species)		14	2022-02-22	192	negative	≥40	1729	n.a.	n.a.	-	-	-	-
(mixed species)		14	2022-02-22	193	negative	≥40	1730	n.a.	n.a.	-	-	-	-
(mixed species)		14	2022-02-22	194	negative	≥40	1731	n.a.	n.a.	-	-	-	-
(mixed species)		14	2022-02-22	195	negative	≥40	1732	n.a.	n.a.	-	-	-	-
(mixed species)		14	2022-02-22	196	negative	≥40	1733	n.a.	n.a.	-	-	-	-
(mixed species)		14	2022-02-22	197	negative	≥40	1734	n.a.	n.a.	-	-	-	-
(mixed species)		14	2022-02-22	198	negative	≥40	1735	n.a.	n.a.	-	-	-	-
(mixed species)		14	2022-02-22	199	negative	≥40	1736	n.a.	n.a.	-	-	-	-
(mixed species)		14	2022-02-22	200	negative	≥40	1737	n.a.	n.a.	-	-	-	-
(mixed species)		14	2022-02-22	201	negative	≥40	1738	n.a.	n.a.	-	-	-	-
(mixed species)		14	2022-02-22	202	negative	≥40	1739	n.a.	n.a.	-	-	-	-
(mixed species)		14	2022-02-22	203	negative	≥40	1740	n.a.	n.a.	-	-	-	-
(mixed species)		14	2022-02-22	204	negative	≥40	1741	n.a.	n.a.	-	-	-	-
(mixed species)		14	2022-02-22	205	negative	≥40	1742	n.a.	n.a.	-	-	-	-
(mixed species)		14	2022-02-22	206	negative	≥40	1743	n.a.	n.a.	-	-	-	-
(mixed species)		14	2022-02-22	207	negative	≥40	1744	n.a.	n.a.	-	-	-	-
(mixed species)		14	2022-02-22	208	negative	≥40	1745	n.a.	n.a.	-	-	-	-
(mixed species)		14	2022-02-22	209	negative	≥40	1746	n.a.	n.a.	-	-	-	-
(mixed species)		14	2022-02-22	210	negative	≥40	1747	n.a.	n.a.	-	-	-	-
(mixed species)		14	2022-02-22	211	negative	≥40	1748	n.a.	n.a.	-	-	-	-
(mixed species)		14	2022-02-22	212	negative	≥40	1749	n.a.	n.a.	-	-	-	-
(mixed species)		14	2022-02-22	213	negative	≥40	1750	n.a.	n.a.	-	-	-	-
(mixed species)		14	2022-02-22	214	negative	≥40	1751	n.a.	n.a.	-	-	-	-
(mixed species)		14	2022-02-22	215	negative	≥40	1752	n.a.	n.a.	-	-	-	-
(mixed species)		14	2022-02-22	216	negative	≥40	1753	n.a.	n.a.	-	-	-	-
(mixed species)		14	2022-02-22	217	negative	≥40	1754	n.a.	n.a.	-	-	-	-
(mixed species)		14	2022-02-22	218	negative	≥40	1755	n.a.	n.a.	-	-	-	-
(mixed species)		14	2022-02-22	219	negative	≥40	1756	n.a.	n.a.	-	-	-	-
(mixed species)		14	2022-02-22	220	negative	≥40	1757	n.a.	n.a.	-	-	-	-
Tauraco erythrolophus		23	2022-02-22	117	negative	≥40	1758	n.a.	n.a.	-	-	-	-
Eolophus roseicapilla		23	2022-02-22	115	negative	≥40	1759	n.a.	n.a.	-	-	-	-
Eolophus roseicapilla		23	2022-02-22	116	negative	≥40	1760	n.a.	n.a.	-	-	-	-
Trichoglossus haematodus rubritorques		23	2022-02-22	113	negative	≥40	1761	n.a.	n.a.	-	-	-	-
Trichoglossus haematodus rubritorques		23	2022-02-22	114	negative	≥40	1762	n.a.	n.a.	-	-	-	-
Cereopsis novaehollandiae		23	2022-02-22	111	negative	≥40	1763	n.a.	n.a.	-	-	-	-
Cereopsis novaehollandiae		23	2022-02-22	112	negative	≥40	1764	n.a.	n.a.	-	-	-	-
Vanellus armatus		24	2022-02-22	125	negative	≥40	1765	n.a.	n.a.	-	-	-	-
Vanellus armatus		24	2022-02-22	126	negative	≥40	1766	n.a.	n.a.	-	-	-	-
Psittacus erithacus		24	2022-02-22	121	negative	≥40	1767	n.a.	n.a.	-	-	-	-
Psittacus erithacus		24	2022-02-22	122	negative	≥40	1768	n.a.	n.a.	-	-	-	-
Psittacus erithacus		24	2022-02-22	123	negative	≥40	1769	n.a.	n.a.	-	-	-	-
Ploceus cucullata		24	2022-02-22	127	negative	≥40	1770	n.a.	n.a.	-	-	-	-
Ploceus cucullata		24	2022-02-22	128	negative	≥40	1771	n.a.	n.a.	-	-	-	-
Ploceus cucullata		24	2022-02-22	129	negative	≥40	1772	n.a.	n.a.	-	-	-	-
Ploceus cucullata		24	2022-02-22	130	negative	≥40	1773	n.a.	n.a.	-	-	-	-
Ploceus cucullata		24	2022-02-22	131	negative	≥40	1774	n.a.	n.a.	-	-	-	-
Ploceus cucullata		24	2022-02-22	132	negative	≥40	1775	n.a.	n.a.	-	-	-	-
Ploceus cucullata		24	2022-02-22	133	negative	≥40	1776	n.a.	n.a.	-	-	-	-
Ploceus cucullata		24	2022-02-22	134	negative	≥40	1777	n.a.	n.a.	-	-	-	-
Ploceus cucullata		24	2022-02-22	135	negative	≥40	1778	n.a.	n.a.	-	-	-	-
Ploceus cucullata		24	2022-02-22	136	negative	≥40	1779	n.a.	n.a.	-	-	-	-
Ploceus cucullata		24	2022-02-22	137	negative	≥40	1780	n.a.	n.a.	-	-	-	-
Ploceus cucullata		24	2022-02-22	138	negative	≥40	1781	n.a.	n.a.	-	-	-	-
Ploceus cucullata		24	2022-02-22	139	negative	≥40	1782	n.a.	n.a.	-	-	-	-
Ploceus cucullata		24	2022-02-22	140	negative	≥40	1783	n.a.	n.a.	-	-	-	-
Ploceus cucullata		24	2022-02-22	141	negative	≥40	1784	n.a.	n.a.	-	-	-	-
Ploceus cucullata		24	2022-02-22	142	negative	≥40	1785	n.a.	n.a.	-	-	-	-
Ploceus cucullata		24	2022-02-22	143	negative	≥40	1786	n.a.	n.a.	-	-	-	-
Ploceus cucullata		24	2022-02-22	144	negative	≥40	1787	n.a.	n.a.	-	-	-	-
Leptoptilos crumeniferus		24	2022-02-22	124	negative	≥40	1788	n.a.	n.a.	-	-	-	-
Spheniscus magellanicus		4	2022-02-23	31	negative	≥40	1789	n.a.	n.a.	-	-	-	-
Spheniscus magellanicus		4	2022-02-23	32	negative	≥40	1790	n.a.	n.a.	-	-	-	-
Spheniscus magellanicus		4	2022-02-23	33	negative	≥40	1791	n.a.	n.a.	-	-	-	-
Spheniscus magellanicus		4	2022-02-23	34	negative	≥40	1792	n.a.	n.a.	-	-	-	-
Spheniscus magellanicus		4	2022-02-23	35	negative	≥40	1793	n.a.	n.a.	-	-	-	-
Spheniscus magellanicus		4	2022-02-23	36	negative	≥40	1794	n.a.	n.a.	-	-	-	-
Spheniscus magellanicus		4	2022-02-23	37	negative	≥40	1795	n.a.	n.a.	-	-	-	-
Spheniscus magellanicus		4	2022-02-23	38	negative	≥40	1796	n.a.	n.a.	-	-	-	-
Spheniscus magellanicus		4	2022-02-23	39	negative	≥40	1797	n.a.	n.a.	-	-	-	-
Spheniscus magellanicus		4	2022-02-23	40	negative	≥40	1798	n.a.	n.a.	-	-	-	-
Spheniscus magellanicus		4	2022-02-23	41	negative	≥40	1799	n.a.	n.a.	-	-	-	-
Spheniscus magellanicus		4	2022-02-23	42	negative	≥40	1800	n.a.	n.a.	-	-	-	-
Somateria mollissima		4	2022-02-23	43	negative	≥40	1801	n.a.	n.a.	-	-	-	-
Somateria mollissima		4	2022-02-23	44	negative	≥40	1802	n.a.	n.a.	-	-	-	-
Mergellus albellus		4	2022-02-23	45	negative	≥40	1803	n.a.	n.a.	-	-	-	-
Spheniscus humboldti		4	2022-02-23	51	negative	≥40	1804	n.a.	n.a.	-	-	-	-
Spheniscus humboldti		4	2022-02-23	52	negative	≥40	1805	n.a.	n.a.	-	-	-	-
Spheniscus humboldti		4	2022-02-23	53	negative	≥40	1806	n.a.	n.a.	-	-	-	-
Spheniscus humboldti		4	2022-02-23	54	negative	≥40	1807	n.a.	n.a.	-	-	-	-
Spheniscus humboldti		4	2022-02-23	55	negative	≥40	1808	n.a.	n.a.	-	-	-	-
Spheniscus humboldti		4	2022-02-23	56	negative	≥40	1809	n.a.	n.a.	-	-	-	-
Spheniscus humboldti		4	2022-02-23	57	negative	≥40	1810	n.a.	n.a.	-	-	-	-
Spheniscus humboldti		4	2022-02-23	58	negative	≥40	1811	n.a.	n.a.	-	-	-	-
Spheniscus humboldti		4	2022-02-23	59	negative	≥40	1812	n.a.	n.a.	-	-	-	-
Spheniscus humboldti		4	2022-02-23	60	negative	≥40	1813	n.a.	n.a.	-	-	-	-
Spheniscus humboldti		4	2022-02-23	61	negative	≥40	1814	n.a.	n.a.	-	-	-	-
Spheniscus humboldti		4	2022-02-23	62	negative	≥40	1815	n.a.	n.a.	-	-	-	-
Spheniscus humboldti		4	2022-02-23	63	negative	≥40	1816	n.a.	n.a.	-	-	-	-
Spheniscus humboldti		4	2022-02-23	64	negative	≥40	1817	n.a.	n.a.	-	-	-	-
Spheniscus humboldti		4	2022-02-23	65	negative	≥40	1818	n.a.	n.a.	-	-	-	-
Spheniscus humboldti		4	2022-02-23	66	negative	≥40	1819	n.a.	n.a.	-	-	-	-
Spheniscus humboldti		4	2022-02-23	67	negative	≥40	1820	n.a.	n.a.	-	-	-	-
Spheniscus humboldti		4	2022-02-23	68	negative	≥40	1821	n.a.	n.a.	-	-	-	-
Spheniscus humboldti		4	2022-02-23	69	negative	≥40	1822	n.a.	n.a.	-	-	-	-
Spheniscus humboldti		4	2022-02-23	70	negative	≥40	1823	n.a.	n.a.	-	-	-	-
Spheniscus humboldti		4	2022-02-23	71	negative	≥40	1824	n.a.	n.a.	-	-	-	-
Spheniscus humboldti		4	2022-02-23	72	negative	≥40	1825	n.a.	n.a.	-	-	-	-
Spheniscus humboldti		4	2022-02-23	73	negative	≥40	1826	n.a.	n.a.	-	-	-	-
Spheniscus humboldti		4	2022-02-23	74	negative	≥40	1827	n.a.	n.a.	-	-	-	-
Spheniscus humboldti		4	2022-02-23	75	negative	≥40	1828	n.a.	n.a.	-	-	-	-
Spheniscus humboldti		4	2022-02-23	76	negative	≥40	1829	n.a.	n.a.	-	-	-	-
Spheniscus humboldti		4	2022-02-23	77	negative	≥40	1830	n.a.	n.a.	-	-	-	-
Spheniscus humboldti		4	2022-02-23	78	negative	≥40	1831	n.a.	n.a.	-	-	-	-
Spheniscus humboldti		4	2022-02-23	79	negative	≥40	1832	n.a.	n.a.	-	-	-	-
Spheniscus humboldti		4	2022-02-23	80	negative	≥40	1833	n.a.	n.a.	-	-	-	-
Bubo bubo		16	2022-02-23	11	negative	≥40	1834	n.a.	n.a.	-	-	-	-
Bubo bubo		16	2022-02-23	12	negative	≥40	1835	n.a.	n.a.	-	-	-	-
Bubo bubo		16	2022-02-23	13	negative	≥40	1836	n.a.	n.a.	-	-	-	-
Strix uralensis		16	2022-02-23	14	negative	≥40	1837	n.a.	n.a.	-	-	-	-
Strix uralensis		16	2022-02-23	15	negative	≥40	1838	n.a.	n.a.	-	-	-	-
Pulsatrix perspicillata		16	2022-02-23	16	negative	≥40	1839	n.a.	n.a.	-	-	-	-
Pulsatrix perspicillata		16	2022-02-23	17	negative	≥40	1840	n.a.	n.a.	-	-	-	-
Dromaius novaehollandiae		13	2022-02-23	21	n.a.	n.a.	1841	n.a.	n.a.	-	-	-	-
Dromaius novaehollandiae		13	2022-02-23	22	n.a.	n.a.	1842	n.a.	n.a.	-	-	-	-
Bubo scandiacus		15	2022-02-23	1	negative	≥40	1843	n.a.	n.a.	-	-	-	-
Bubo scandiacus		15	2022-02-23	2	negative	≥40	1844	n.a.	n.a.	-	-	-	-
Bubo scandiacus		15	2022-02-23	3	negative	≥40	1845	n.a.	n.a.	-	-	-	-
Rhea americana		22	2022-02-23	81	negative	≥40	1846	n.a.	n.a.	-	-	-	-
Rhea americana		22	2022-02-23	82	negative	≥40	1847	n.a.	n.a.	-	-	-	-
Rhea americana		22	2022-02-23	83	negative	≥40	1848	n.a.	n.a.	-	-	-	-
Spheniscus magellanicus		4	2022-02-25	131	negative	≥40	1849	n.a.	n.a.	-	-	-	-
Spheniscus magellanicus		4	2022-02-25	132	negative	≥40	1850	n.a.	n.a.	-	-	-	-
Spheniscus magellanicus		4	2022-02-25	133	negative	≥40	1851	n.a.	n.a.	-	-	-	-
Spheniscus magellanicus		4	2022-02-25	134	negative	≥40	1852	n.a.	n.a.	-	-	-	-
Spheniscus magellanicus		4	2022-02-25	135	negative	≥40	1853	n.a.	n.a.	-	-	-	-
Spheniscus magellanicus		4	2022-02-25	136	negative	≥40	1854	n.a.	n.a.	-	-	-	-
Spheniscus magellanicus		4	2022-02-25	137	negative	≥40	1855	n.a.	n.a.	-	-	-	-
Spheniscus magellanicus		4	2022-02-25	138	negative	≥40	1856	n.a.	n.a.	-	-	-	-
Spheniscus magellanicus		4	2022-02-25	139	negative	≥40	1857	n.a.	n.a.	-	-	-	-
Spheniscus magellanicus		4	2022-02-25	140	negative	≥40	1858	n.a.	n.a.	-	-	-	-
Spheniscus magellanicus		4	2022-02-25	141	negative	≥40	1859	n.a.	n.a.	-	-	-	-
Spheniscus magellanicus		4	2022-02-25	142	negative	≥40	1860	n.a.	n.a.	-	-	-	-
Somateria mollissima		4	2022-02-25	143	negative	≥40	1861	n.a.	n.a.	-	-	-	-
Somateria mollissima		4	2022-02-25	144	negative	≥40	1862	n.a.	n.a.	-	-	-	-
Mergellus albellus		4	2022-02-25	145	negative	≥40	1863	n.a.	n.a.	-	-	-	-
Spheniscus humboldti		4	2022-02-25	151	negative	≥40	1864	n.a.	n.a.	-	-	-	-
Spheniscus humboldti		4	2022-02-25	152	negative	≥40	1865	n.a.	n.a.	-	-	-	-
Spheniscus humboldti		4	2022-02-25	153	negative	≥40	1866	n.a.	n.a.	-	-	-	-
Spheniscus humboldti		4	2022-02-25	154	negative	≥40	1867	n.a.	n.a.	-	-	-	-
Spheniscus humboldti		4	2022-02-25	155	negative	≥40	1868	n.a.	n.a.	-	-	-	-
Spheniscus humboldti		4	2022-02-25	156	negative	≥40	1869	n.a.	n.a.	-	-	-	-
Spheniscus humboldti		4	2022-02-25	157	negative	≥40	1870	n.a.	n.a.	-	-	-	-
Spheniscus humboldti		4	2022-02-25	158	negative	≥40	1871	n.a.	n.a.	-	-	-	-
Spheniscus humboldti		4	2022-02-25	159	negative	≥40	1872	n.a.	n.a.	-	-	-	-
Spheniscus humboldti		4	2022-02-25	160	negative	≥40	1873	n.a.	n.a.	-	-	-	-
Spheniscus humboldti		4	2022-02-25	161	negative	≥40	1874	n.a.	n.a.	-	-	-	-
Spheniscus humboldti		4	2022-02-25	162	negative	≥40	1875	n.a.	n.a.	-	-	-	-
Spheniscus humboldti		4	2022-02-25	163	negative	≥40	1876	n.a.	n.a.	-	-	-	-
Spheniscus humboldti		4	2022-02-25	164	negative	≥40	1877	n.a.	n.a.	-	-	-	-
Spheniscus humboldti		4	2022-02-25	165	negative	≥40	1878	n.a.	n.a.	-	-	-	-
Spheniscus humboldti		4	2022-02-25	166	negative	≥40	1879	n.a.	n.a.	-	-	-	-
Spheniscus humboldti		4	2022-02-25	167	negative	≥40	1880	n.a.	n.a.	-	-	-	-
Spheniscus humboldti		4	2022-02-25	168	negative	≥40	1881	n.a.	n.a.	-	-	-	-
Spheniscus humboldti		4	2022-02-25	169	negative	≥40	1882	n.a.	n.a.	-	-	-	-
Spheniscus humboldti		4	2022-02-25	170	negative	≥40	1883	n.a.	n.a.	-	-	-	-
Spheniscus humboldti		4	2022-02-25	171	negative	≥40	1884	n.a.	n.a.	-	-	-	-
Spheniscus humboldti		4	2022-02-25	172	negative	≥40	1885	n.a.	n.a.	-	-	-	-
Spheniscus humboldti		4	2022-02-25	173	negative	≥40	1886	n.a.	n.a.	-	-	-	-
Spheniscus humboldti		4	2022-02-25	174	negative	≥40	1887	n.a.	n.a.	-	-	-	-
Spheniscus humboldti		4	2022-02-25	175	negative	≥40	1888	n.a.	n.a.	-	-	-	-
Spheniscus humboldti		4	2022-02-25	176	negative	≥40	1889	n.a.	n.a.	-	-	-	-
Spheniscus humboldti		4	2022-02-25	177	negative	≥40	1890	n.a.	n.a.	-	-	-	-
Spheniscus humboldti		4	2022-02-25	178	negative	≥40	1891	n.a.	n.a.	-	-	-	-
Spheniscus humboldti		4	2022-02-25	179	negative	≥40	1892	n.a.	n.a.	-	-	-	-
Spheniscus humboldti		4	2022-02-25	180	negative	≥40	1893	n.a.	n.a.	-	-	-	-
Bubo bubo		16	2022-02-25	111	negative	≥40	1894	n.a.	n.a.	-	-	-	-
Bubo bubo		16	2022-02-25	112	negative	≥40	1895	n.a.	n.a.	-	-	-	-
Bubo bubo		16	2022-02-25	113	negative	≥40	1896	n.a.	n.a.	-	-	-	-
Strix uralensis		16	2022-02-25	114	negative	≥40	1897	n.a.	n.a.	-	-	-	-
Strix uralensis		16	2022-02-25	115	negative	≥40	1898	n.a.	n.a.	-	-	-	-
Pulsatrix perspicillata		16	2022-02-25	116	negative	≥40	1899	n.a.	n.a.	-	-	-	-
Pulsatrix perspicillata		16	2022-02-25	117	negative	≥40	1900	n.a.	n.a.	-	-	-	-
Branta ruficollis	R rot	19	2022-02-25	11	negative	≥40	1901	n.a.	n.a.	-	-	-	-
Branta ruficollis	R rosa Spiral	19	2022-02-25	12	negative	≥40	1902	n.a.	n.a.	-	-	-	-
Branta ruficollis	R NZ 975	19	2022-02-25	13	negative	≥40	1903	n.a.	n.a.	-	-	-	-
Branta ruficollis	R NZ 974	19	2022-02-25	14	negative	≥40	1904	n.a.	n.a.	-	-	-	-
Anas strepera	R 6977	19	2022-02-25	15	negative	≥40	1905	n.a.	n.a.	-	-	-	-
Anas penelope	R 416	19	2022-02-25	16	negative	≥40	1906	n.a.	n.a.	-	-	-	-
Anas acuta	R D 344	19	2022-02-25	17	negative	≥40	1907	n.a.	n.a.	-	-	-	-
Anas acuta	R SD 452	19	2022-02-25	18	negative	≥40	1908	n.a.	n.a.	-	-	-	-
Anas clypeata	R hellblau 594918	19	2022-02-25	19	negative	≥40	1909	n.a.	n.a.	-	-	-	-
Netta rufina	R grün LF 654	19	2022-02-25	20	negative	≥40	1910	n.a.	n.a.	-	-	-	-
Netta rufina	R C 376	19	2022-02-25	21	negative	≥40	1911	n.a.	n.a.	-	-	-	-
Dendrocygna viduata	R orange Zoo KA 010	19	2022-02-25	22	negative	≥40	1912	n.a.	n.a.	-	-	-	-
Dendrocygna viduata	R blau KA 029	19	2022-02-25	23	negative	≥40	1913	n.a.	n.a.	-	-	-	-
Anser anser	R blau	19	2022-02-25	31	negative	≥40	1914	n.a.	n.a.	-	-	-	-
Anser anser	R grau	19	2022-02-25	32	positive	38.23	1915	n.a.	n.a.	-	-	-	-
Anser anser	R gelb	19	2022-02-25	33	negative	≥40	1916	n.a.	n.a.	-	-	-	-
Anser anser	R blau L blau	19	2022-02-25	34	negative	≥40	1917	n.a.	n.a.	-	-	-	-
Anser cygnoides	L grau	19	2022-02-25	35	negative	≥40	1918	n.a.	n.a.	-	-	-	-
Anser cygnoides	R schwarz	19	2022-02-25	36	negative	≥40	1919	n.a.	n.a.	-	-	-	-
Anser indicus	L blau	19	2022-02-25	37	positive	36.39	1920	n.a.	n.a.	-	-	-	-
Anser indicus	L lila	19	2022-02-25	38	positive	38.06	1921	n.a.	n.a.	-	-	-	-
Anser indicus	R lila	19	2022-02-25	39	positive	38.36	1922	n.a.	n.a.	-	-	-	-
Anser indicus	R rot KA0018	19	2022-02-25	40	positive	37.25	1923	n.a.	n.a.	-	-	-	-
Anser indicus	R rot	19	2022-02-25	41	negative	≥40	1924	n.a.	n.a.	-	-	-	-
Anser indicus	R orange Spiral	19	2022-02-25	42	negative	≥40	1925	n.a.	n.a.	-	-	-	-
Anser indicus	R gelb	19	2022-02-25	43	positive	36.32	1926	n.a.	n.a.	-	-	-	-
Anser indicus	L gelb	19	2022-02-25	44	negative	≥40	1927	n.a.	n.a.	-	-	-	-
Anser indicus	R grün	19	2022-02-25	45	positive	37.2	1928	n.a.	n.a.	-	-	-	-
Anser canagicus	R grün Zoo KA 050	19	2022-02-25	46	negative	≥40	1929	n.a.	n.a.	-	-	-	-
Anser canagicus	R grau	19	2022-02-25	47	negative	≥40	1930	n.a.	n.a.	-	-	-	-
Anser canagicus	R schwarz 330	19	2022-02-25	48	negative	41.3	1931	n.a.	n.a.	-	-	-	-
Anser canagicus	R lila	19	2022-02-25	49	negative	≥40	1932	n.a.	n.a.	-	-	-	-
Anser canagicus	R rot	19	2022-02-25	50	negative	≥40	1933	n.a.	n.a.	-	-	-	-
Anser canagicus	R gelb Spiral	19	2022-02-25	51	positive	37.58	1934	n.a.	n.a.	-	-	-	-
Anser canagicus	L orange	19	2022-02-25	52	negative	≥40	1935	n.a.	n.a.	-	-	-	-
Anser canagicus	R weiß	19	2022-02-25	53	positive	37.97	1936	n.a.	n.a.	-	-	-	-
Branta leucopsis	R GH 877	19	2022-02-25	54	positive	38.07	1937	n.a.	n.a.	-	-	-	-
Tadorna tardorna	R LX417	19	2022-02-25	55	positive	35.47	1938	n.a.	n.a.	-	-	-	-
Tadorna tardorna	R FH909	19	2022-02-25	56	positive	36.32	1939	n.a.	n.a.	-	-	-	-
Tadorna tardorna	R gelb	19	2022-02-25	57	negative	≥40	1940	n.a.	n.a.	-	-	-	-
Tadorna tardorna	R schwarz Ring	19	2022-02-25	58	negative	≥40	1941	n.a.	n.a.	-	-	-	-
Tadorna tardorna	R türkis Ring	19	2022-02-25	59	positive	37.83	1942	n.a.	n.a.	-	-	-	-
Tadorna tardorna	R schwarz Ring + orange	19	2022-02-25	60	positive	37.64	1943	n.a.	n.a.	-	-	-	-
Cairina moschata	R CE439	19	2022-02-25	61	positive	37.81	1944	n.a.	n.a.	-	-	-	-
Cairina moschata	R CE436	19	2022-02-25	62	positive	36.69	1945	n.a.	n.a.	-	-	-	-
Cairina moschata	L lila	19	2022-02-25	63	positive	31.69	1946	n.a.	n.a.	-	-	-	-
Cairina moschata	R lila	19	2022-02-25	64	positive	35.92	1947	n.a.	n.a.	-	-	-	-
Cairina moschata	L grau	19	2022-02-25	65	positive	36.46	1948	n.a.	n.a.	-	-	-	-
Cairina moschata	R gelb	19	2022-02-25	66	positive	35.28	1949	n.a.	n.a.	-	-	-	-
Cairina moschata	L gelb	19	2022-02-25	67	positive	34.2	1950	n.a.	n.a.	-	-	-	-
Cairina moschata	L rot	19	2022-02-25	68	negative	≥40	1951	n.a.	n.a.	-	-	-	-
Cairina moschata	R rot	19	2022-02-25	69	positive	38.18	1952	n.a.	n.a.	-	-	-	-
Cairina moschata	R grün	19	2022-02-25	70	negative	≥40	1953	n.a.	n.a.	-	-	-	-
Cairina moschata	L grün	19	2022-02-25	71	positive	35.92	1954	n.a.	n.a.	-	-	-	-
Cairina moschata	R weiß	19	2022-02-25	72	positive	36.94	1955	n.a.	n.a.	-	-	-	-
Cairina moschata	L weiß	19	2022-02-25	73	positive	38.8	1956	n.a.	n.a.	-	-	-	-
Pelecanus onocrotalus	L blau	10	2022-02-25	1	negative	≥40	1957	n.a.	n.a.	-	-	-	-	-	-	-	-	-	-
Pelecanus onocrotalus	L gelb	10	2022-02-25	2	negative	≥40	1958	n.a.	n.a.	-	-	-	-	-	-	-	-	-	-
Pelecanus onocrotalus	R gelb	10	2022-02-25	3	positive	33.68	1959	n.a.	n.a.	-	-	-	-	-	-	-	-	-	-
Pelecanus onocrotalus	R grün	10	2022-02-25	4	negative	≥40	1960	n.a.	n.a.	-	-	-	-	-	-	-	-	-	-
Pelecanus onocrotalus	R lila	10	2022-02-25	5	positive	36.46	1961	n.a.	n.a.	-	-	-	-	-	-	-	-	-	-
Pelecanus onocrotalus	R weiß	10	2022-02-25	6	negative	≥40	1962	n.a.	n.a.	-	-	-	-	-	-	-	-	-	-
Cygnus atratus	AS 946-08	11	2022-02-25	83	negative	≥40	1963	n.a.	n.a.	-	-	-	-
Cygnus atratus	-	11	2022-02-25	84	negative	≥40	1964	n.a.	n.a.	-	-	-	-
Cygnus melanocoryphus	DP 810	12	2022-02-25	81	negative	≥40	1965	n.a.	n.a.	-	-	-	-
Cygnus melanocoryphus	CYO 197	12	2022-02-25	82	negative	≥40	1966	n.a.	n.a.	-	-	-	-
Dromaius novaehollandiae		13	2022-02-25	91	negative	≥40	1967	n.a.	n.a.	-	-	-	-
Dromaius novaehollandiae		13	2022-02-25	92	negative	≥40	1968	n.a.	n.a.	-	-	-	-
Bubo scandiacus		15	2022-02-25	101	negative	≥40	1969	n.a.	n.a.	-	-	-	-
Bubo scandiacus		15	2022-02-25	102	negative	≥40	1970	n.a.	n.a.	-	-	-	-
Bubo scandiacus		15	2022-02-25	103	negative	≥40	1971	n.a.	n.a.	-	-	-	-
Rhea americana		22	2022-02-25	121	negative	≥40	1972	n.a.	n.a.	-	-	-	-
Rhea americana		22	2022-02-25	122	negative	≥40	1973	n.a.	n.a.	-	-	-	-
Rhea americana		22	2022-02-25	123	negative	≥40	1974	n.a.	n.a.	-	-	-	-
Somateria mollissima		4	2022-02-28	1	negative	≥40	1975	n.a.	n.a.	-	-	-	-
Somateria mollissima		4	2022-02-28	2	negative	≥40	1976	n.a.	n.a.	-	-	-	-
Mergellus albellus		4	2022-02-28	3	negative	≥40	1977	n.a.	n.a.	-	-	-	-
Anser canagicus	R gelb Spiral	19	2022-02-18	72	positive	37.19	1978	72	2023AI05372	10.0513	positive	3.8484	positive	-	-	-	-	-	-
Spheniscus magellanicus		4	2022-02-28	5	negative	≥40	1979	n.a.	n.a.	-	-	-	-
Spheniscus magellanicus		4	2022-02-28	6	negative	≥40	1980	n.a.	n.a.	-	-	-	-
Spheniscus magellanicus		4	2022-02-28	7	negative	≥40	1981	n.a.	n.a.	-	-	-	-
Spheniscus magellanicus		4	2022-02-28	8	negative	≥40	1982	n.a.	n.a.	-	-	-	-
Spheniscus magellanicus		4	2022-02-28	9	negative	≥40	1983	n.a.	n.a.	-	-	-	-
Spheniscus magellanicus		4	2022-02-28	10	negative	≥40	1984	n.a.	n.a.	-	-	-	-
Spheniscus magellanicus		4	2022-02-28	11	negative	≥40	1985	n.a.	n.a.	-	-	-	-
Spheniscus magellanicus		4	2022-02-28	12	negative	≥40	1986	n.a.	n.a.	-	-	-	-
Spheniscus magellanicus		4	2022-02-28	13	negative	≥40	1987	n.a.	n.a.	-	-	-	-
Spheniscus magellanicus		4	2022-02-28	14	negative	≥40	1988	n.a.	n.a.	-	-	-	-
Spheniscus magellanicus		4	2022-02-28	15	negative	≥40	1989	n.a.	n.a.	-	-	-	-
Anser canagicus	L orange	19	2022-02-18	73	positive	39.34	1990	73	2023AI05373	8.40049	positive	3.93188	positive	-	-	-	-	-	-
Branta leucopsis	R GH 877	19	2022-02-18	74	positive	33.87	1991	74	2023AI05374	7.4823	positive	3.81501	positive	-	-	-	-	-	-
Tadorna tardorna	R FH909	19	2022-02-18	75	positive	37.52	1992	75	2023AI05375	10.0317	positive	4.11554	positive	-	-	-	-	-	-
Tadorna tardorna	R schwarz Ring + orange	19	2022-02-18	76	negative	≥40	1993	76	2023AI05376	10.0415	positive	3.94023	positive	-	-	-	-	-	-
Tadorna tardorna	R gelb	19	2022-02-18	77	negative	41.17	1994	77	2023AI05377	7.33578	positive	97.4372	negative	-	-	-	-	-	-
Tadorna tardorna	R schwarz Ring	19	2022-02-18	78	negative	≥40	1995	78	2023AI05378	11.0379	positive	6.00217	positive	-	-	-	-	-	-
Spheniscus humboldti		4	2022-02-28	27	negative	≥40	1996	n.a.	n.a.	-	-	-	-
Spheniscus humboldti		4	2022-02-28	28	negative	≥40	1997	n.a.	n.a.	-	-	-	-
Spheniscus humboldti		4	2022-02-28	29	negative	≥40	1998	n.a.	n.a.	-	-	-	-
[truncated: 1,782 more rows]
